# Supplementary material for: Functional microarray analysis suggests repressed cell-cell signaling and cell survival-related modules inhibit progression of head and neck squamous cell carcinoma
Source: BMC Med Genomics. 2011 Apr 13;4:33. doi: 10.1186/1755-8794-4-33 (PMC3095999; doi:10.1186/1755-8794-4-33)
Supplement: Additional File 1 — Genes and modules present in microarray platform GPL8173. list of all modules represented in the microarray platform and the complete list of genes in each represented module. [file 1755-8794-4-33-S1.XLS]

## Sheet: Modules and genes
Module	Gene
1 and 2 Methylnaphthalene degradation KEGG	ACAD8
1 and 2 Methylnaphthalene degradation KEGG	ACAD9
1 and 2 Methylnaphthalene degradation KEGG	ACADSB
1 and 2 Methylnaphthalene degradation KEGG	ACADVL
1 and 2 Methylnaphthalene degradation KEGG	ADH1
1 and 2 Methylnaphthalene degradation KEGG	ADH1A
1 and 2 Methylnaphthalene degradation KEGG	ADH1B
1 and 2 Methylnaphthalene degradation KEGG	ADH1C
1 and 2 Methylnaphthalene degradation KEGG	ADH2
1 and 2 Methylnaphthalene degradation KEGG	ADH3
1 and 2 Methylnaphthalene degradation KEGG	ADH4
1 and 2 Methylnaphthalene degradation KEGG	ADH5
1 and 2 Methylnaphthalene degradation KEGG	ADH6
1 and 2 Methylnaphthalene degradation KEGG	ADH7
1 and 2 Methylnaphthalene degradation KEGG	ADHFE1
1 and 2 Methylnaphthalene degradation KEGG	ADPN
1 and 2 Methylnaphthalene degradation KEGG	ARD1A
1 and 2 Methylnaphthalene degradation KEGG	C22orf20
1 and 2 Methylnaphthalene degradation KEGG	DBT
1 and 2 Methylnaphthalene degradation KEGG	DHRS1
1 and 2 Methylnaphthalene degradation KEGG	DHRS2
1 and 2 Methylnaphthalene degradation KEGG	DHRS3
1 and 2 Methylnaphthalene degradation KEGG	DHRS7
1 and 2 Methylnaphthalene degradation KEGG	DHRSX
1 and 2 Methylnaphthalene degradation KEGG	ESCO1
1 and 2 Methylnaphthalene degradation KEGG	ESCO2
1 and 2 Methylnaphthalene degradation KEGG	FDH
1 and 2 Methylnaphthalene degradation KEGG	MYST3
1 and 2 Methylnaphthalene degradation KEGG	MYST4
1 and 2 Methylnaphthalene degradation KEGG	NAT5
1 and 2 Methylnaphthalene degradation KEGG	NAT6
1 and 2 Methylnaphthalene degradation KEGG	RBS
1 and 2 Methylnaphthalene degradation KEGG	RUNXBP2
1 and 2 Methylnaphthalene degradation KEGG	SH3GLB1
1 and 2 Methylnaphthalene degradation KEGG	ZNF220
111Trichloro22bis4chlorophenylethane DDT degradation KEGG	ALOXE3
111Trichloro22bis4chlorophenylethane DDT degradation KEGG	BCDO2
111Trichloro22bis4chlorophenylethane DDT degradation KEGG	DHCR24
111Trichloro22bis4chlorophenylethane DDT degradation KEGG	DHRS1
111Trichloro22bis4chlorophenylethane DDT degradation KEGG	DHRS2
111Trichloro22bis4chlorophenylethane DDT degradation KEGG	DHRS3
111Trichloro22bis4chlorophenylethane DDT degradation KEGG	DHRS7
111Trichloro22bis4chlorophenylethane DDT degradation KEGG	DHRSX
12 Dichloroethane degradation KEGG	ALDH1A3
12 Dichloroethane degradation KEGG	ALDH1B1
12 Dichloroethane degradation KEGG	ALDH2
12 Dichloroethane degradation KEGG	ALDH3
12 Dichloroethane degradation KEGG	ALDH3A1
12 Dichloroethane degradation KEGG	ALDH3A2
12 Dichloroethane degradation KEGG	ALDH7A1
12 Dichloroethane degradation KEGG	ALDH9A1
14 Dichlorobenzene degradation KEGG
24 Dichlorobenzoate degradation KEGG	AADAC
24 Dichlorobenzoate degradation KEGG	ALOXE3
24 Dichlorobenzoate degradation KEGG	DDHD1
24 Dichlorobenzoate degradation KEGG	PPME1
24 Dichlorobenzoate degradation KEGG	PRDX6
3Chloroacrylic acid degradation KEGG
ABC transporters general GeneDeck	ABCA1
ABC transporters general GeneDeck	ABCA1
ABC transporters general GeneDeck	ABCA3
ABC transporters general GeneDeck	ABCA3
ABC transporters general GeneDeck	ABCB6
ABC transporters general GeneDeck	ABCC1
ABC transporters general GeneDeck	ABCC4
ABC transporters general GeneDeck	ABCC5
ABC transporters general GeneDeck	ABCD1
ABC transporters general GeneDeck	ABCD1
ABC transporters KEGG	ABC3
ABC transporters KEGG	ABC7
ABC transporters KEGG	ABCA1
ABC transporters KEGG	ABCA10
ABC transporters KEGG	ABCA12
ABC transporters KEGG	ABCA13
ABC transporters KEGG	ABCA2
ABC transporters KEGG	ABCA3
ABC transporters KEGG	ABCA4
ABC transporters KEGG	ABCA5
ABC transporters KEGG	ABCA6
ABC transporters KEGG	ABCA7
ABC transporters KEGG	ABCA8
ABC transporters KEGG	ABCA9
ABC transporters KEGG	ABCB1
ABC transporters KEGG	ABCB10
ABC transporters KEGG	ABCB11
ABC transporters KEGG	ABCB4
ABC transporters KEGG	ABCB5
ABC transporters KEGG	ABCB6
ABC transporters KEGG	ABCB7
ABC transporters KEGG	ABCB8
ABC transporters KEGG	ABCB9
ABC transporters KEGG	ABCC1
ABC transporters KEGG	ABCC10
ABC transporters KEGG	ABCC12
ABC transporters KEGG	ABCC2
ABC transporters KEGG	ABCC3
ABC transporters KEGG	ABCC4
ABC transporters KEGG	ABCC5
ABC transporters KEGG	ABCC6
ABC transporters KEGG	ABCC8
ABC transporters KEGG	ABCC9
ABC transporters KEGG	ABCD1
ABC transporters KEGG	ABCD2
ABC transporters KEGG	ABCD3
ABC transporters KEGG	ABCD4
ABC transporters KEGG	ABCG1
ABC transporters KEGG	ABCG2
ABC transporters KEGG	ABCG4
ABC transporters KEGG	ABCG5
ABC transporters KEGG	ABCG8
ABC transporters KEGG	ALD
ABC transporters KEGG	CFTR
ABC transporters KEGG	CLCS
ABC transporters KEGG	MDR1
ABC transporters KEGG	MDR3
ABC transporters KEGG	PGY1
ABC transporters KEGG	PGY3
ABC transporters KEGG	PXMP1
ABC transporters KEGG	TAP1
ABC transporters KEGG	TAP2
Activation of MAPK activity GO0000187	DAXX
Activation of MAPK activity GO0000187	SHC1
Adherens Junction GeneDeck	ACTN4
Adherens Junction GeneDeck	ACVR1B
Adherens Junction GeneDeck	ACVR1C
Adherens Junction GeneDeck	CDH1
Adherens Junction GeneDeck	CREBBP
Adherens Junction GeneDeck	CSNK2A2
Adherens Junction GeneDeck	CTNNA3
Adherens Junction GeneDeck	CTNND1
Adherens Junction GeneDeck	EGFR
Adherens Junction GeneDeck	EP300
Adherens Junction GeneDeck	ERBB2
Adherens Junction GeneDeck	FER
Adherens Junction GeneDeck	FGFR1
Adherens Junction GeneDeck	IGF1R
Adherens Junction GeneDeck	IQGAP1
Adherens Junction GeneDeck	LEF1
Adherens Junction GeneDeck	LMO7
Adherens Junction GeneDeck	MAP3K7
Adherens Junction GeneDeck	MAPK3
Adherens Junction GeneDeck	MET
Adherens Junction GeneDeck	MLLT4
Adherens Junction GeneDeck	PARD3
Adherens Junction GeneDeck	PTPN6
Adherens Junction GeneDeck	PVRL4
Adherens Junction GeneDeck	RAC1
Adherens Junction GeneDeck	SNAI2
Adherens Junction GeneDeck	SORBS1
Adherens Junction GeneDeck	SSX2IP
Adherens Junction GeneDeck	TCF7L1
Adherens Junction GeneDeck	TGFBR2
Adherens Junction GeneDeck	WASF3
Adherens Junction GeneDeck	YES1
Adherens junction KEGG	ACP1
Adherens junction KEGG	ACTB
Adherens junction KEGG	ACTC
Adherens junction KEGG	ACTG
Adherens junction KEGG	ACTG1
Adherens junction KEGG	ACTN1
Adherens junction KEGG	ACTN2
Adherens junction KEGG	ACTN3
Adherens junction KEGG	ACTN4
Adherens junction KEGG	ACVR1B
Adherens junction KEGG	ACVR1C
Adherens junction KEGG	ACVRLK4
Adherens junction KEGG	ARH12
Adherens junction KEGG	ARHA
Adherens junction KEGG	BAIAP2
Adherens junction KEGG	CDC42
Adherens junction KEGG	CDH1
Adherens junction KEGG	CREBBP
Adherens junction KEGG	CSNK2A1
Adherens junction KEGG	CSNK2A2
Adherens junction KEGG	CSNK2B
Adherens junction KEGG	CTNNA1
Adherens junction KEGG	CTNNA2
Adherens junction KEGG	CTNNA3
Adherens junction KEGG	CTNNB1
Adherens junction KEGG	CTNND
Adherens junction KEGG	CTNND1
Adherens junction KEGG	DFNA20
Adherens junction KEGG	DFNA26
Adherens junction KEGG	EGFR
Adherens junction KEGG	EP300
Adherens junction KEGG	ERBB
Adherens junction KEGG	ERBB2
Adherens junction KEGG	FARP2
Adherens junction KEGG	FBXO20
Adherens junction KEGG	FER
Adherens junction KEGG	FGFR1
Adherens junction KEGG	FKSG30
Adherens junction KEGG	FLT2
Adherens junction KEGG	FYN
Adherens junction KEGG	IGF1R
Adherens junction KEGG	IMD2
Adherens junction KEGG	INSR
Adherens junction KEGG	IQGAP1
Adherens junction KEGG	KAL2
Adherens junction KEGG	LEF1
Adherens junction KEGG	LMO7
Adherens junction KEGG	MADH2
Adherens junction KEGG	MADH3
Adherens junction KEGG	MADH4
Adherens junction KEGG	MAP3K7
Adherens junction KEGG	MAPK1
Adherens junction KEGG	MAPK3
Adherens junction KEGG	MET
Adherens junction KEGG	MLLT4
Adherens junction KEGG	NLK
Adherens junction KEGG	PARD3
Adherens junction KEGG	PTPN1
Adherens junction KEGG	PTPN6
Adherens junction KEGG	PTPRB
Adherens junction KEGG	PTPRF
Adherens junction KEGG	PTPRJ
Adherens junction KEGG	PTPRM
Adherens junction KEGG	PVRL1
Adherens junction KEGG	PVRL2
Adherens junction KEGG	PVRL3
Adherens junction KEGG	PVRL4
Adherens junction KEGG	RAC1
Adherens junction KEGG	RAC2
Adherens junction KEGG	RAC3
Adherens junction KEGG	RHOA
Adherens junction KEGG	RSTS
Adherens junction KEGG	SMAD2
Adherens junction KEGG	SMAD3
Adherens junction KEGG	SMAD4
Adherens junction KEGG	SNAI1
Adherens junction KEGG	SNAI2
Adherens junction KEGG	SORBS1
Adherens junction KEGG	SRC
Adherens junction KEGG	SSX2IP
Adherens junction KEGG	TAK1
Adherens junction KEGG	TCF3
Adherens junction KEGG	TCF7
Adherens junction KEGG	TCF7L1
Adherens junction KEGG	TCF7L2
Adherens junction KEGG	TGFBR1
Adherens junction KEGG	TGFBR2
Adherens junction KEGG	THC
Adherens junction KEGG	TJP1
Adherens junction KEGG	VCL
Adherens junction KEGG	WAS
Adherens junction KEGG	WASF1
Adherens junction KEGG	WASF2
Adherens junction KEGG	WASF3
Adherens junction KEGG	WASL
Adherens junction KEGG	YES1
Adipocytokine signaling pathway GeneDeck	ACSL3
Adipocytokine signaling pathway GeneDeck	ACSL4
Adipocytokine signaling pathway GeneDeck	ACSL5
Adipocytokine signaling pathway GeneDeck	ACSL6
Adipocytokine signaling pathway GeneDeck	ADIPOR1
Adipocytokine signaling pathway GeneDeck	ADIPOR2
Adipocytokine signaling pathway GeneDeck	AKT1
Adipocytokine signaling pathway GeneDeck	AKT3
Adipocytokine signaling pathway GeneDeck	CAMKK1
Adipocytokine signaling pathway GeneDeck	CAMKK2
Adipocytokine signaling pathway GeneDeck	CPT1A
Adipocytokine signaling pathway GeneDeck	FRAP1
Adipocytokine signaling pathway GeneDeck	IKBKB
Adipocytokine signaling pathway GeneDeck	IRS1
Adipocytokine signaling pathway GeneDeck	JAK2
Adipocytokine signaling pathway GeneDeck	JAK3
Adipocytokine signaling pathway GeneDeck	LEPR
Adipocytokine signaling pathway GeneDeck	MAPK8
Adipocytokine signaling pathway GeneDeck	NFKB2
Adipocytokine signaling pathway GeneDeck	NFKBIA
Adipocytokine signaling pathway GeneDeck	NFKBIB
Adipocytokine signaling pathway GeneDeck	PPARA
Adipocytokine signaling pathway GeneDeck	PPARGC1A
Adipocytokine signaling pathway GeneDeck	PRKAA1
Adipocytokine signaling pathway GeneDeck	PRKAB1
Adipocytokine signaling pathway GeneDeck	PRKAG1
Adipocytokine signaling pathway GeneDeck	PRKAG2
Adipocytokine signaling pathway GeneDeck	PTPN11
Adipocytokine signaling pathway GeneDeck	STAT3
Adipocytokine signaling pathway GeneDeck	STK11
Adipocytokine signaling pathway GeneDeck	TRADD
Adipocytokine signaling pathway KEGG	ACACB
Adipocytokine signaling pathway KEGG	ACDC
Adipocytokine signaling pathway KEGG	ACSL1
Adipocytokine signaling pathway KEGG	ACSL3
Adipocytokine signaling pathway KEGG	ACSL4
Adipocytokine signaling pathway KEGG	ACSL5
Adipocytokine signaling pathway KEGG	ACSL6
Adipocytokine signaling pathway KEGG	ADIPOQ
Adipocytokine signaling pathway KEGG	ADIPOR1
Adipocytokine signaling pathway KEGG	ADIPOR2
Adipocytokine signaling pathway KEGG	AGRP
Adipocytokine signaling pathway KEGG	AKT1
Adipocytokine signaling pathway KEGG	AKT2
Adipocytokine signaling pathway KEGG	AKT3
Adipocytokine signaling pathway KEGG	CAMKK1
Adipocytokine signaling pathway KEGG	CAMKK2
Adipocytokine signaling pathway KEGG	CD36
Adipocytokine signaling pathway KEGG	CPT1
Adipocytokine signaling pathway KEGG	CPT1A
Adipocytokine signaling pathway KEGG	CPT1B
Adipocytokine signaling pathway KEGG	CPT1C
Adipocytokine signaling pathway KEGG	CPT2
Adipocytokine signaling pathway KEGG	FACL2
Adipocytokine signaling pathway KEGG	FACL3
Adipocytokine signaling pathway KEGG	FACL4
Adipocytokine signaling pathway KEGG	FACL5
Adipocytokine signaling pathway KEGG	FACL6
Adipocytokine signaling pathway KEGG	FOXO1A
Adipocytokine signaling pathway KEGG	FRAP1
Adipocytokine signaling pathway KEGG	G6PC
Adipocytokine signaling pathway KEGG	G6PT
Adipocytokine signaling pathway KEGG	HNF4A
Adipocytokine signaling pathway KEGG	IKBKB
Adipocytokine signaling pathway KEGG	IRS1
Adipocytokine signaling pathway KEGG	IRS2
Adipocytokine signaling pathway KEGG	IRS4
Adipocytokine signaling pathway KEGG	JAK1
Adipocytokine signaling pathway KEGG	JAK1B
Adipocytokine signaling pathway KEGG	JAK2
Adipocytokine signaling pathway KEGG	JAK3
Adipocytokine signaling pathway KEGG	LEP
Adipocytokine signaling pathway KEGG	LEPR
Adipocytokine signaling pathway KEGG	MAPK10
Adipocytokine signaling pathway KEGG	MAPK8
Adipocytokine signaling pathway KEGG	MAPK9
Adipocytokine signaling pathway KEGG	MC4R
Adipocytokine signaling pathway KEGG	NFKB1
Adipocytokine signaling pathway KEGG	NFKB2
Adipocytokine signaling pathway KEGG	NFKBIA
Adipocytokine signaling pathway KEGG	NFKBIB
Adipocytokine signaling pathway KEGG	NFKBIE
Adipocytokine signaling pathway KEGG	NPY
Adipocytokine signaling pathway KEGG	NPY1R
Adipocytokine signaling pathway KEGG	NPY5R
Adipocytokine signaling pathway KEGG	NR3C1
Adipocytokine signaling pathway KEGG	PCK1
Adipocytokine signaling pathway KEGG	PCK2
Adipocytokine signaling pathway KEGG	POMC
Adipocytokine signaling pathway KEGG	PPARA
Adipocytokine signaling pathway KEGG	PPARGC1
Adipocytokine signaling pathway KEGG	PPARGC1A
Adipocytokine signaling pathway KEGG	PRKAA
Adipocytokine signaling pathway KEGG	PRKAA1
Adipocytokine signaling pathway KEGG	PRKAA2
Adipocytokine signaling pathway KEGG	PRKAB1
Adipocytokine signaling pathway KEGG	PRKAB2
Adipocytokine signaling pathway KEGG	PRKAG1
Adipocytokine signaling pathway KEGG	PRKAG2
Adipocytokine signaling pathway KEGG	PRKAG3
Adipocytokine signaling pathway KEGG	PRKCQ
Adipocytokine signaling pathway KEGG	PTPN11
Adipocytokine signaling pathway KEGG	RELA
Adipocytokine signaling pathway KEGG	RXRA
Adipocytokine signaling pathway KEGG	RXRB
Adipocytokine signaling pathway KEGG	RXRG
Adipocytokine signaling pathway KEGG	SLC2A1
Adipocytokine signaling pathway KEGG	SLC2A4
Adipocytokine signaling pathway KEGG	SOCS3
Adipocytokine signaling pathway KEGG	STAT3
Adipocytokine signaling pathway KEGG	STK11
Adipocytokine signaling pathway KEGG	TNF
Adipocytokine signaling pathway KEGG	TNFR2
Adipocytokine signaling pathway KEGG	TNFRSF1A
Adipocytokine signaling pathway KEGG	TNFRSF1B
Adipocytokine signaling pathway KEGG	TRADD
Adipocytokine signaling pathway KEGG	TRAF2
Adipocytokine signaling pathway KEGG	TYK2
Alanine and aspartate metabolism KEGG	AARS
Alanine and aspartate metabolism KEGG	ABAT
Alanine and aspartate metabolism KEGG	ACY3
Alanine and aspartate metabolism KEGG	ADSL
Alanine and aspartate metabolism KEGG	ADSS
Alanine and aspartate metabolism KEGG	ADSSL1
Alanine and aspartate metabolism KEGG	AGXT
Alanine and aspartate metabolism KEGG	AGXT2
Alanine and aspartate metabolism KEGG	ASL
Alanine and aspartate metabolism KEGG	ASNS
Alanine and aspartate metabolism KEGG	ASPA
Alanine and aspartate metabolism KEGG	ASS
Alanine and aspartate metabolism KEGG	CAD
Alanine and aspartate metabolism KEGG	CRAT
Alanine and aspartate metabolism KEGG	DARS
Alanine and aspartate metabolism KEGG	DARS2
Alanine and aspartate metabolism KEGG	DDO
Alanine and aspartate metabolism KEGG	GAD1
Alanine and aspartate metabolism KEGG	GAD2
Alanine and aspartate metabolism KEGG	GOT1
Alanine and aspartate metabolism KEGG	GOT2
Alanine and aspartate metabolism KEGG	GPT
Alanine and aspartate metabolism KEGG	GPT2
Alanine and aspartate metabolism KEGG	NARS
Alanine and aspartate metabolism KEGG	PC
Alanine and aspartate metabolism KEGG	PC
Alkaloid biosynthesis I KEGG	DDC
Alkaloid biosynthesis I KEGG	GOT1
Alkaloid biosynthesis I KEGG	GOT2
Alkaloid biosynthesis I KEGG	TAT
Alkaloid biosynthesis I KEGG	TYR
Alkaloid biosynthesis II KEGG	AADAC
Alkaloid biosynthesis II KEGG	ABP1
Alkaloid biosynthesis II KEGG	ADPN
Alkaloid biosynthesis II KEGG	AOC2
Alkaloid biosynthesis II KEGG	AOC3
Alkaloid biosynthesis II KEGG	ARD1A
Alkaloid biosynthesis II KEGG	C22orf20
Alkaloid biosynthesis II KEGG	CES1
Alkaloid biosynthesis II KEGG	CES7
Alkaloid biosynthesis II KEGG	DBT
Alkaloid biosynthesis II KEGG	DDHD1
Alkaloid biosynthesis II KEGG	ESCO1
Alkaloid biosynthesis II KEGG	ESCO2
Alkaloid biosynthesis II KEGG	FACVL1
Alkaloid biosynthesis II KEGG	LIPA
Alkaloid biosynthesis II KEGG	MYST3
Alkaloid biosynthesis II KEGG	MYST4
Alkaloid biosynthesis II KEGG	NAT5
Alkaloid biosynthesis II KEGG	NAT6
Alkaloid biosynthesis II KEGG	PPME1
Alkaloid biosynthesis II KEGG	PRDX6
Alkaloid biosynthesis II KEGG	RBS
Alkaloid biosynthesis II KEGG	RUNXBP2
Alkaloid biosynthesis II KEGG	SH3GLB1
Alkaloid biosynthesis II KEGG	SLC27A2
Alkaloid biosynthesis II KEGG	SLC27A3
Alkaloid biosynthesis II KEGG	ZNF220
All tumors KEGG	ABL1
All tumors KEGG	ACVR1B
All tumors KEGG	ACVR1C
All tumors KEGG	AKT1
All tumors KEGG	AKT2
All tumors KEGG	AKT3
All tumors KEGG	APAF1
All tumors KEGG	APC
All tumors KEGG	APC2
All tumors KEGG	APPL1
All tumors KEGG	AR
All tumors KEGG	ARAF
All tumors KEGG	ARHGEF6
All tumors KEGG	ARNT
All tumors KEGG	ARNT2
All tumors KEGG	ATF4
All tumors KEGG	AXIN1
All tumors KEGG	AXIN2
All tumors KEGG	BAD
All tumors KEGG	BAX
All tumors KEGG	BCL2
All tumors KEGG	BCL2L1
All tumors KEGG	BCR
All tumors KEGG	BIRC2
All tumors KEGG	BIRC3
All tumors KEGG	BIRC4
All tumors KEGG	BIRC5
All tumors KEGG	BMP2
All tumors KEGG	BMP4
All tumors KEGG	BRAF
All tumors KEGG	BRCA2
All tumors KEGG	CALM1
All tumors KEGG	CALM2
All tumors KEGG	CALM3
All tumors KEGG	CALML3
All tumors KEGG	CALML6
All tumors KEGG	CAMK2A
All tumors KEGG	CAMK2B
All tumors KEGG	CAMK2D
All tumors KEGG	CAMK2G
All tumors KEGG	CASP3
All tumors KEGG	CASP9
All tumors KEGG	CBL
All tumors KEGG	CBLB
All tumors KEGG	CBLC
All tumors KEGG	CCDC6
All tumors KEGG	CCND1
All tumors KEGG	CCND2
All tumors KEGG	CCND3
All tumors KEGG	CCNE1
All tumors KEGG	CCNE2
All tumors KEGG	CDC42
All tumors KEGG	CDH1
All tumors KEGG	CDK2
All tumors KEGG	CDK4
All tumors KEGG	CDK6
All tumors KEGG	CDKN1A
All tumors KEGG	CDKN1B
All tumors KEGG	CDKN2A
All tumors KEGG	CDKN2B
All tumors KEGG	CHUK
All tumors KEGG	CKS1B
All tumors KEGG	COL4A1
All tumors KEGG	COL4A2
All tumors KEGG	COL4A4
All tumors KEGG	COL4A6
All tumors KEGG	CREB1
All tumors KEGG	CREB3
All tumors KEGG	CREB3L1
All tumors KEGG	CREB3L2
All tumors KEGG	CREB3L3
All tumors KEGG	CREB3L4
All tumors KEGG	CREB5
All tumors KEGG	CREBBP
All tumors KEGG	CRK
All tumors KEGG	CRKL
All tumors KEGG	CTBP1
All tumors KEGG	CTBP2
All tumors KEGG	CTNNA1
All tumors KEGG	CTNNA2
All tumors KEGG	CTNNA3
All tumors KEGG	CTNNB1
All tumors KEGG	CUL2
All tumors KEGG	CYCS
All tumors KEGG	DCC
All tumors KEGG	DVL1
All tumors KEGG	DVL2
All tumors KEGG	DVL3
All tumors KEGG	E2F1
All tumors KEGG	E2F3
All tumors KEGG	EGF
All tumors KEGG	EGFR
All tumors KEGG	EGLN1
All tumors KEGG	EGLN3
All tumors KEGG	ELK1
All tumors KEGG	EP300
All tumors KEGG	EPAS1
All tumors KEGG	ERBB2
All tumors KEGG	ETS1
All tumors KEGG	EVI1
All tumors KEGG	FGF1
All tumors KEGG	FGF10
All tumors KEGG	FGF11
All tumors KEGG	FGF12
All tumors KEGG	FGF13
All tumors KEGG	FGF14
All tumors KEGG	FGF16
All tumors KEGG	FGF17
All tumors KEGG	FGF18
All tumors KEGG	FGF19
All tumors KEGG	FGF2
All tumors KEGG	FGF20
All tumors KEGG	FGF21
All tumors KEGG	FGF22
All tumors KEGG	FGF23
All tumors KEGG	FGF3
All tumors KEGG	FGF4
All tumors KEGG	FGF5
All tumors KEGG	FGF6
All tumors KEGG	FGF7
All tumors KEGG	FGF8
All tumors KEGG	FGF9
All tumors KEGG	FGFR1
All tumors KEGG	FGFR2
All tumors KEGG	FH
All tumors KEGG	FHIT
All tumors KEGG	FIGF
All tumors KEGG	FLCN
All tumors KEGG	FN1
All tumors KEGG	FOS
All tumors KEGG	FOXO1
All tumors KEGG	FOXO3
All tumors KEGG	FRAP1
All tumors KEGG	FZD1
All tumors KEGG	FZD10
All tumors KEGG	FZD2
All tumors KEGG	FZD3
All tumors KEGG	FZD4
All tumors KEGG	FZD5
All tumors KEGG	FZD6
All tumors KEGG	FZD7
All tumors KEGG	FZD8
All tumors KEGG	FZD9
All tumors KEGG	GAB1
All tumors KEGG	GAB2
All tumors KEGG	GLI1
All tumors KEGG	GLI2
All tumors KEGG	GLI3
All tumors KEGG	GRB2
All tumors KEGG	GSK3B
All tumors KEGG	GSTP1
All tumors KEGG	HDAC1
All tumors KEGG	HDAC2
All tumors KEGG	HGF
All tumors KEGG	HHIP
All tumors KEGG	HIF1A
All tumors KEGG	HRAS
All tumors KEGG	HSP90AA1
All tumors KEGG	HSP90AB1
All tumors KEGG	HSP90B1
All tumors KEGG	IGF1
All tumors KEGG	IGF1R
All tumors KEGG	IKBKB
All tumors KEGG	IKBKG
All tumors KEGG	ILK
All tumors KEGG	INS
All tumors KEGG	INSRR
All tumors KEGG	ITGA2
All tumors KEGG	ITGA2B
All tumors KEGG	ITGA3
All tumors KEGG	ITGA6
All tumors KEGG	ITGAV
All tumors KEGG	ITGB1
All tumors KEGG	JAK1
All tumors KEGG	JUN
All tumors KEGG	KLK3
All tumors KEGG	KRAS
All tumors KEGG	LAMA1
All tumors KEGG	LAMA2
All tumors KEGG	LAMA3
All tumors KEGG	LAMA4
All tumors KEGG	LAMA5
All tumors KEGG	LAMB1
All tumors KEGG	LAMB2
All tumors KEGG	LAMB3
All tumors KEGG	LAMB4
All tumors KEGG	LAMC1
All tumors KEGG	LAMC2
All tumors KEGG	LAMC3
All tumors KEGG	LEF1
All tumors KEGG	LOC652788
All tumors KEGG	MAP2K1
All tumors KEGG	MAP2K2
All tumors KEGG	MAPK1
All tumors KEGG	MAPK10
All tumors KEGG	MAPK3
All tumors KEGG	MAPK8
All tumors KEGG	MAPK9
All tumors KEGG	MAX
All tumors KEGG	MDM2
All tumors KEGG	MET
All tumors KEGG	MITF
All tumors KEGG	MLH1
All tumors KEGG	MSH2
All tumors KEGG	MSH3
All tumors KEGG	MSH6
All tumors KEGG	MYC
All tumors KEGG	NCOA4
All tumors KEGG	NFKB1
All tumors KEGG	NFKB2
All tumors KEGG	NFKBIA
All tumors KEGG	NKX3-1
All tumors KEGG	NOS1
All tumors KEGG	NOS2A
All tumors KEGG	NOS3
All tumors KEGG	NRAS
All tumors KEGG	NTRK1
All tumors KEGG	PAK1
All tumors KEGG	PAK2
All tumors KEGG	PAK3
All tumors KEGG	PAK4
All tumors KEGG	PAK6
All tumors KEGG	PAK7
All tumors KEGG	PAX8
All tumors KEGG	PDGFA
All tumors KEGG	PDGFB
All tumors KEGG	PDGFC
All tumors KEGG	PDGFD
All tumors KEGG	PDGFRA
All tumors KEGG	PDGFRB
All tumors KEGG	PDPK1
All tumors KEGG	PGF
All tumors KEGG	PIAS1
All tumors KEGG	PIAS2
All tumors KEGG	PIAS3
All tumors KEGG	PIAS4
All tumors KEGG	PIK3CA
All tumors KEGG	PIK3CB
All tumors KEGG	PIK3CD
All tumors KEGG	PIK3CG
All tumors KEGG	PIK3R1
All tumors KEGG	PIK3R2
All tumors KEGG	PIK3R3
All tumors KEGG	PIK3R5
All tumors KEGG	PLCG1
All tumors KEGG	PLCG2
All tumors KEGG	PLD1
All tumors KEGG	PPARG
All tumors KEGG	PRKCA
All tumors KEGG	PRKCB1
All tumors KEGG	PRKCG
All tumors KEGG	PTCH1
All tumors KEGG	PTCH2
All tumors KEGG	PTEN
All tumors KEGG	PTGS2
All tumors KEGG	PTK2
All tumors KEGG	PTPN11
All tumors KEGG	RAC1
All tumors KEGG	RAC2
All tumors KEGG	RAC3
All tumors KEGG	RAD51
All tumors KEGG	RAF1
All tumors KEGG	RALA
All tumors KEGG	RALB
All tumors KEGG	RALBP1
All tumors KEGG	RALGDS
All tumors KEGG	RAP1A
All tumors KEGG	RAP1B
All tumors KEGG	RAPGEF1
All tumors KEGG	RARB
All tumors KEGG	RASSF1
All tumors KEGG	RASSF5
All tumors KEGG	RB1
All tumors KEGG	RBX1
All tumors KEGG	RELA
All tumors KEGG	RET
All tumors KEGG	RHOA
All tumors KEGG	RUNX1
All tumors KEGG	RXRA
All tumors KEGG	RXRB
All tumors KEGG	RXRG
All tumors KEGG	SHC1
All tumors KEGG	SHC2
All tumors KEGG	SHC3
All tumors KEGG	SHC4
All tumors KEGG	SHH
All tumors KEGG	SKP2
All tumors KEGG	SLC2A1
All tumors KEGG	SMAD2
All tumors KEGG	SMAD3
All tumors KEGG	SMAD4
All tumors KEGG	SMO
All tumors KEGG	SOS1
All tumors KEGG	SOS2
All tumors KEGG	SRD5A1
All tumors KEGG	SRD5A2
All tumors KEGG	STAT1
All tumors KEGG	STAT3
All tumors KEGG	STAT5A
All tumors KEGG	STAT5B
All tumors KEGG	STK36
All tumors KEGG	STK4
All tumors KEGG	SUFU
All tumors KEGG	TCEB1
All tumors KEGG	TCEB2
All tumors KEGG	TCF7
All tumors KEGG	TCF7L1
All tumors KEGG	TCF7L2
All tumors KEGG	TFDP1
All tumors KEGG	TFG
All tumors KEGG	TGFA
All tumors KEGG	TGFB1
All tumors KEGG	TGFB2
All tumors KEGG	TGFB3
All tumors KEGG	TGFBR1
All tumors KEGG	TGFBR2
All tumors KEGG	TP53
All tumors KEGG	TPM3
All tumors KEGG	TPR
All tumors KEGG	TRAF1
All tumors KEGG	TRAF2
All tumors KEGG	TRAF3
All tumors KEGG	TRAF4
All tumors KEGG	TRAF5
All tumors KEGG	TRAF6
All tumors KEGG	VEGFA
All tumors KEGG	VEGFB
All tumors KEGG	VEGFC
All tumors KEGG	VHL
All tumors KEGG	WNT1
All tumors KEGG	WNT10A
All tumors KEGG	WNT10B
All tumors KEGG	WNT11
All tumors KEGG	WNT16
All tumors KEGG	WNT2
All tumors KEGG	WNT2B
All tumors KEGG	WNT3
All tumors KEGG	WNT3A
All tumors KEGG	WNT4
All tumors KEGG	WNT5A
All tumors KEGG	WNT5B
All tumors KEGG	WNT6
All tumors KEGG	WNT7A
All tumors KEGG	WNT7B
All tumors KEGG	WNT8A
All tumors KEGG	WNT8B
All tumors KEGG	WNT9A
All tumors KEGG	WNT9B
Alzheimers disease GeneDeck	APP
Alzheimers disease GeneDeck	APPBP1
Alzheimers disease GeneDeck	BACE1
Alzheimers disease GeneDeck	CASP3
Alzheimers disease GeneDeck	LPL
Alzheimers disease GeneDeck	MAPT
Alzheimers disease GeneDeck	NCSTN
Alzheimers disease GeneDeck	PSEN2
Alzheimers disease KEGG	A2M
Alzheimers disease KEGG	A2MR
Alzheimers disease KEGG	AD1
Alzheimers disease KEGG	AD4
Alzheimers disease KEGG	APBB1
Alzheimers disease KEGG	APH1A
Alzheimers disease KEGG	APOE
Alzheimers disease KEGG	APP
Alzheimers disease KEGG	APPBP1
Alzheimers disease KEGG	APR
Alzheimers disease KEGG	BACE1
Alzheimers disease KEGG	BACE2
Alzheimers disease KEGG	CASP3
Alzheimers disease KEGG	CASP7
Alzheimers disease KEGG	GAPD
Alzheimers disease KEGG	GAPDH
Alzheimers disease KEGG	GSK3B
Alzheimers disease KEGG	IDE
Alzheimers disease KEGG	LPL
Alzheimers disease KEGG	LRP1
Alzheimers disease KEGG	MAPT
Alzheimers disease KEGG	MME
Alzheimers disease KEGG	NCSTN
Alzheimers disease KEGG	PSEN1
Alzheimers disease KEGG	PSEN2
Alzheimers disease KEGG	PSENEN
Alzheimers disease KEGG	RIR
Alzheimers disease KEGG	SNCA
Aminoacyl tRNA biosynthesis KEGG	AARS
Aminoacyl tRNA biosynthesis KEGG	CARS
Aminoacyl tRNA biosynthesis KEGG	CMT2D
Aminoacyl tRNA biosynthesis KEGG	DARS
Aminoacyl tRNA biosynthesis KEGG	DARS2
Aminoacyl tRNA biosynthesis KEGG	EPRS
Aminoacyl tRNA biosynthesis KEGG	EPRS
Aminoacyl tRNA biosynthesis KEGG	FARS1
Aminoacyl tRNA biosynthesis KEGG	FARS2
Aminoacyl tRNA biosynthesis KEGG	FARSLA
Aminoacyl tRNA biosynthesis KEGG	FARSLB
Aminoacyl tRNA biosynthesis KEGG	FLJ12118
Aminoacyl tRNA biosynthesis KEGG	GARS
Aminoacyl tRNA biosynthesis KEGG	HARS
Aminoacyl tRNA biosynthesis KEGG	HARSL
Aminoacyl tRNA biosynthesis KEGG	IARS
Aminoacyl tRNA biosynthesis KEGG	IFI53
Aminoacyl tRNA biosynthesis KEGG	KARS
Aminoacyl tRNA biosynthesis KEGG	KIAA1970
Aminoacyl tRNA biosynthesis KEGG	LARS
Aminoacyl tRNA biosynthesis KEGG	LARS2
Aminoacyl tRNA biosynthesis KEGG	MARS
Aminoacyl tRNA biosynthesis KEGG	MARS2
Aminoacyl tRNA biosynthesis KEGG	MTFMT
Aminoacyl tRNA biosynthesis KEGG	NARS
Aminoacyl tRNA biosynthesis KEGG	PARS2
Aminoacyl tRNA biosynthesis KEGG	QARS
Aminoacyl tRNA biosynthesis KEGG	QARS
Aminoacyl tRNA biosynthesis KEGG	QARS
Aminoacyl tRNA biosynthesis KEGG	QPRS
Aminoacyl tRNA biosynthesis KEGG	QPRS
Aminoacyl tRNA biosynthesis KEGG	RARS
Aminoacyl tRNA biosynthesis KEGG	SARS
Aminoacyl tRNA biosynthesis KEGG	SARS2
Aminoacyl tRNA biosynthesis KEGG	SARSM
Aminoacyl tRNA biosynthesis KEGG	TARS
Aminoacyl tRNA biosynthesis KEGG	VARS
Aminoacyl tRNA biosynthesis KEGG	VARS2
Aminoacyl tRNA biosynthesis KEGG	WARS
Aminoacyl tRNA biosynthesis KEGG	WARS2
Aminoacyl tRNA biosynthesis KEGG	YARS
Aminoacyl tRNA biosynthesis KEGG	YARS2
Aminoacyl-tRNA synthetases GeneDeck	AARS
Aminoacyl-tRNA synthetases GeneDeck	ALS2
Aminoacyl-tRNA synthetases GeneDeck	BAX
Aminoacyl-tRNA synthetases GeneDeck	BCL2L1
Aminoacyl-tRNA synthetases GeneDeck	CARS
Aminoacyl-tRNA synthetases GeneDeck	CAT
Aminoacyl-tRNA synthetases GeneDeck	DARS
Aminoacyl-tRNA synthetases GeneDeck	FARSLA
Aminoacyl-tRNA synthetases GeneDeck	HARSL
Aminoacyl-tRNA synthetases GeneDeck	IARS
Aminoacyl-tRNA synthetases GeneDeck	KARS
Aminoacyl-tRNA synthetases GeneDeck	KARS
Aminoacyl-tRNA synthetases GeneDeck	LARS
Aminoacyl-tRNA synthetases GeneDeck	MTFMT
Aminoacyl-tRNA synthetases GeneDeck	PPP3CA
Aminoacyl-tRNA synthetases GeneDeck	RARS
Aminoacyl-tRNA synthetases GeneDeck	SARS
Aminoacyl-tRNA synthetases GeneDeck	SLC1A2
Aminoacyl-tRNA synthetases GeneDeck	SSR4
Aminoacyl-tRNA synthetases GeneDeck	TARS
Aminoacyl-tRNA synthetases GeneDeck	YARS
Aminophosphonate metabolism KEGG	CARM1
Aminophosphonate metabolism KEGG	CHPT1
Aminophosphonate metabolism KEGG	HEMK1
Aminophosphonate metabolism KEGG	HRMT1L1
Aminophosphonate metabolism KEGG	HRMT1L3
Aminophosphonate metabolism KEGG	HRMT1L3
Aminophosphonate metabolism KEGG	HRMT1L4
Aminophosphonate metabolism KEGG	HRMT1L6
Aminophosphonate metabolism KEGG	LCMT1
Aminophosphonate metabolism KEGG	LCMT2
Aminophosphonate metabolism KEGG	METTL2
Aminophosphonate metabolism KEGG	METTL2B
Aminophosphonate metabolism KEGG	METTL6
Aminophosphonate metabolism KEGG	PCYT1A
Aminophosphonate metabolism KEGG	PCYT1B
Aminophosphonate metabolism KEGG	PCYT2
Aminophosphonate metabolism KEGG	PRMT1
Aminophosphonate metabolism KEGG	PRMT2
Aminophosphonate metabolism KEGG	PRMT3
Aminophosphonate metabolism KEGG	PRMT5
Aminophosphonate metabolism KEGG	PRMT6
Aminophosphonate metabolism KEGG	PRMT7
Aminophosphonate metabolism KEGG	PRMT8
Aminophosphonate metabolism KEGG	PTDSS1
Aminophosphonate metabolism KEGG	PTDSS2
Aminophosphonate metabolism KEGG	WBSCR22
Aminosugars metabolism KEGG	AMDHD2
Aminosugars metabolism KEGG	C1orf22
Aminosugars metabolism KEGG	C20orf31
Aminosugars metabolism KEGG	C20orf49
Aminosugars metabolism KEGG	CHIA
Aminosugars metabolism KEGG	CHIT1
Aminosugars metabolism KEGG	CMAS
Aminosugars metabolism KEGG	CMT4B
Aminosugars metabolism KEGG	CTB
Aminosugars metabolism KEGG	CTBS
Aminosugars metabolism KEGG	CYB5R1
Aminosugars metabolism KEGG	CYB5R3
Aminosugars metabolism KEGG	EDEM1
Aminosugars metabolism KEGG	EDEM2
Aminosugars metabolism KEGG	EDEM3
Aminosugars metabolism KEGG	GFPT1
Aminosugars metabolism KEGG	GFPT2
Aminosugars metabolism KEGG	GNE
Aminosugars metabolism KEGG	GNE
Aminosugars metabolism KEGG	GNPDA1
Aminosugars metabolism KEGG	GNPDA2
Aminosugars metabolism KEGG	GNPI
Aminosugars metabolism KEGG	GNPNAT1
Aminosugars metabolism KEGG	HEXA
Aminosugars metabolism KEGG	HEXB
Aminosugars metabolism KEGG	HK1
Aminosugars metabolism KEGG	HK2
Aminosugars metabolism KEGG	HK3
Aminosugars metabolism KEGG	IBM2
Aminosugars metabolism KEGG	IBM2
Aminosugars metabolism KEGG	MTMR1
Aminosugars metabolism KEGG	MTMR2
Aminosugars metabolism KEGG	MTMR6
Aminosugars metabolism KEGG	NAGK
Aminosugars metabolism KEGG	NANS
Aminosugars metabolism KEGG	NANS
Aminosugars metabolism KEGG	NQO3A2
Aminosugars metabolism KEGG	PGM3
Aminosugars metabolism KEGG	PHPT1
Aminosugars metabolism KEGG	PPP1R8
Aminosugars metabolism KEGG	RENBP
Aminosugars metabolism KEGG	SMPDL3A
Aminosugars metabolism KEGG	SMPDL3B
Aminosugars metabolism KEGG	SPAG2
Aminosugars metabolism KEGG	UAP1
Amyotrophic lateral sclerosis KEGG	ALS2
Amyotrophic lateral sclerosis KEGG	ALS2CR6
Amyotrophic lateral sclerosis KEGG	BAD
Amyotrophic lateral sclerosis KEGG	BAX
Amyotrophic lateral sclerosis KEGG	BCL2
Amyotrophic lateral sclerosis KEGG	BCL2L1
Amyotrophic lateral sclerosis KEGG	CAT
Amyotrophic lateral sclerosis KEGG	CCS
Amyotrophic lateral sclerosis KEGG	GPX1
Amyotrophic lateral sclerosis KEGG	KARS
Amyotrophic lateral sclerosis KEGG	NEF3
Amyotrophic lateral sclerosis KEGG	NEFH
Amyotrophic lateral sclerosis KEGG	NEFL
Amyotrophic lateral sclerosis KEGG	PPP3CA
Amyotrophic lateral sclerosis KEGG	SLC1A2
Amyotrophic lateral sclerosis KEGG	SOD1
Amyotrophic lateral sclerosis KEGG	SSR4
Amyotrophic lateral sclerosis KEGG	TP53
Androgen and estrogen metabolism KEGG	AKR1C4
Androgen and estrogen metabolism KEGG	AKR1D1
Androgen and estrogen metabolism KEGG	ARSD
Androgen and estrogen metabolism KEGG	ARSE
Androgen and estrogen metabolism KEGG	BCDO2
Androgen and estrogen metabolism KEGG	CARM1
Androgen and estrogen metabolism KEGG	CHDR
Androgen and estrogen metabolism KEGG	CYP11B1
Androgen and estrogen metabolism KEGG	CYP11B2
Androgen and estrogen metabolism KEGG	HEMK1
Androgen and estrogen metabolism KEGG	HRMT1L1
Androgen and estrogen metabolism KEGG	HRMT1L3
Androgen and estrogen metabolism KEGG	HRMT1L3
Androgen and estrogen metabolism KEGG	HRMT1L4
Androgen and estrogen metabolism KEGG	HRMT1L6
Androgen and estrogen metabolism KEGG	HSD11
Androgen and estrogen metabolism KEGG	HSD11B
Androgen and estrogen metabolism KEGG	HSD11B1
Androgen and estrogen metabolism KEGG	HSD11B2
Androgen and estrogen metabolism KEGG	HSD17B1
Androgen and estrogen metabolism KEGG	HSD17B2
Androgen and estrogen metabolism KEGG	HSD17B3
Androgen and estrogen metabolism KEGG	HSD17B7
Androgen and estrogen metabolism KEGG	HSD17B8
Androgen and estrogen metabolism KEGG	HSD3B
Androgen and estrogen metabolism KEGG	HSD3B
Androgen and estrogen metabolism KEGG	HSD3B1
Androgen and estrogen metabolism KEGG	HSD3B1
Androgen and estrogen metabolism KEGG	HSD3B2
Androgen and estrogen metabolism KEGG	HSD3B2
Androgen and estrogen metabolism KEGG	HSDB3
Androgen and estrogen metabolism KEGG	HSDB3
Androgen and estrogen metabolism KEGG	LCMT1
Androgen and estrogen metabolism KEGG	LCMT2
Androgen and estrogen metabolism KEGG	METTL2
Androgen and estrogen metabolism KEGG	METTL2B
Androgen and estrogen metabolism KEGG	METTL6
Androgen and estrogen metabolism KEGG	PRMT1
Androgen and estrogen metabolism KEGG	PRMT2
Androgen and estrogen metabolism KEGG	PRMT3
Androgen and estrogen metabolism KEGG	PRMT5
Androgen and estrogen metabolism KEGG	PRMT6
Androgen and estrogen metabolism KEGG	PRMT7
Androgen and estrogen metabolism KEGG	PRMT8
Androgen and estrogen metabolism KEGG	SRD5A1
Androgen and estrogen metabolism KEGG	SRD5A2
Androgen and estrogen metabolism KEGG	SRD5B1
Androgen and estrogen metabolism KEGG	STS
Androgen and estrogen metabolism KEGG	SULT1E1
Androgen and estrogen metabolism KEGG	SULT2A1
Androgen and estrogen metabolism KEGG	SULT2B1
Androgen and estrogen metabolism KEGG	UGT1A1
Androgen and estrogen metabolism KEGG	UGT1A10
Androgen and estrogen metabolism KEGG	UGT1A3
Androgen and estrogen metabolism KEGG	UGT1A4
Androgen and estrogen metabolism KEGG	UGT1A5
Androgen and estrogen metabolism KEGG	UGT1A6
Androgen and estrogen metabolism KEGG	UGT1A7
Androgen and estrogen metabolism KEGG	UGT1A8
Androgen and estrogen metabolism KEGG	UGT1A9
Androgen and estrogen metabolism KEGG	UGT2A1
Androgen and estrogen metabolism KEGG	UGT2B10
Androgen and estrogen metabolism KEGG	UGT2B11
Androgen and estrogen metabolism KEGG	UGT2B15
Androgen and estrogen metabolism KEGG	UGT2B17
Androgen and estrogen metabolism KEGG	UGT2B28
Androgen and estrogen metabolism KEGG	UGT2B4
Androgen and estrogen metabolism KEGG	UGT2B7
Androgen and estrogen metabolism KEGG	WBSCR22
Angiogenesis GO0001525	ERBB2
Angiogenesis GO0001525	IL18
Angiogenesis GO0001525	JAG1
Angiogenesis GO0001525	KLK3
Angiogenesis GO0001525	SPHK1
Angiogenesis GO0001525	STAB1
Anti-apoptosis GO0006916	AKT1
Anti-apoptosis GO0006916	BIRC6
Anti-apoptosis GO0006916	BNIP2
Anti-apoptosis GO0006916	CFLAR
Anti-apoptosis GO0006916	FAIM2
Anti-apoptosis GO0006916	HIPK3
Anti-apoptosis GO0006916	IGF1R
Anti-apoptosis GO0006916	OPA1
Anti-apoptosis GO0006916	PRLR
Anti-apoptosis GO0006916	SON
Anti-apoptosis GO0006916	SPHK1
Anti-apoptosis GO0006916	TGFB1
Anti-apoptosis GO0006916	TGFB1
Anti-apoptosis GO0006916	TGFB1
Antigen processing and presentation GeneDeck	B2M
Antigen processing and presentation GeneDeck	CALR
Antigen processing and presentation GeneDeck	CD4
Antigen processing and presentation GeneDeck	CREB1
Antigen processing and presentation GeneDeck	HLA-DOB
Antigen processing and presentation GeneDeck	HLA-DPB1
Antigen processing and presentation GeneDeck	HLA-F
Antigen processing and presentation GeneDeck	HSPA9B
Antigen processing and presentation GeneDeck	IFI30
Antigen processing and presentation GeneDeck	NFYB
Antigen processing and presentation GeneDeck	NFYC
Antigen processing and presentation GeneDeck	RFX5
Antigen processing and presentation KEGG	B2M
Antigen processing and presentation KEGG	CALR
Antigen processing and presentation KEGG	CANX
Antigen processing and presentation KEGG	CD4
Antigen processing and presentation KEGG	CD74
Antigen processing and presentation KEGG	CD8A
Antigen processing and presentation KEGG	CD8B
Antigen processing and presentation KEGG	CD8B1
Antigen processing and presentation KEGG	CIITA
Antigen processing and presentation KEGG	CREB1
Antigen processing and presentation KEGG	CTSB
Antigen processing and presentation KEGG	CTSL
Antigen processing and presentation KEGG	CTSS
Antigen processing and presentation KEGG	D6S204
Antigen processing and presentation KEGG	GRP58
Antigen processing and presentation KEGG	HLA-A
Antigen processing and presentation KEGG	HLA-B
Antigen processing and presentation KEGG	HLA-C
Antigen processing and presentation KEGG	HLA-DMA
Antigen processing and presentation KEGG	HLA-DMB
Antigen processing and presentation KEGG	HLA-DNA
Antigen processing and presentation KEGG	HLA-DOA
Antigen processing and presentation KEGG	HLA-DOB
Antigen processing and presentation KEGG	HLA-DP1A
Antigen processing and presentation KEGG	HLA-DP1B
Antigen processing and presentation KEGG	HLA-DPA1
Antigen processing and presentation KEGG	HLA-DPB1
Antigen processing and presentation KEGG	HLA-DQA1
Antigen processing and presentation KEGG	HLA-DQA2
Antigen processing and presentation KEGG	HLA-DQB1
Antigen processing and presentation KEGG	HLA-DQB2
Antigen processing and presentation KEGG	HLA-DR1B
Antigen processing and presentation KEGG	HLA-DR3B
Antigen processing and presentation KEGG	HLA-DRA
Antigen processing and presentation KEGG	HLA-DRB1
Antigen processing and presentation KEGG	HLA-DRB3
Antigen processing and presentation KEGG	HLA-DRB4
Antigen processing and presentation KEGG	HLA-DRB5
Antigen processing and presentation KEGG	HLA-DXB
Antigen processing and presentation KEGG	HLA-DZA
Antigen processing and presentation KEGG	HLA-E
Antigen processing and presentation KEGG	HLA-F
Antigen processing and presentation KEGG	HLA-G
Antigen processing and presentation KEGG	HLA-JY3
Antigen processing and presentation KEGG	HSP90AA1
Antigen processing and presentation KEGG	HSP90AB1
Antigen processing and presentation KEGG	HSPA1
Antigen processing and presentation KEGG	HSPA1A
Antigen processing and presentation KEGG	HSPA1B
Antigen processing and presentation KEGG	HSPA1L
Antigen processing and presentation KEGG	HSPA5
Antigen processing and presentation KEGG	HSPA8
Antigen processing and presentation KEGG	HSPA9
Antigen processing and presentation KEGG	HSPA9B
Antigen processing and presentation KEGG	HSPC1
Antigen processing and presentation KEGG	HSPC2
Antigen processing and presentation KEGG	HSPCA
Antigen processing and presentation KEGG	HSPCB
Antigen processing and presentation KEGG	IFI30
Antigen processing and presentation KEGG	IFNA1
Antigen processing and presentation KEGG	IFNA10
Antigen processing and presentation KEGG	IFNA13
Antigen processing and presentation KEGG	IFNA14
Antigen processing and presentation KEGG	IFNA16
Antigen processing and presentation KEGG	IFNA17
Antigen processing and presentation KEGG	IFNA2
Antigen processing and presentation KEGG	IFNA21
Antigen processing and presentation KEGG	IFNA4
Antigen processing and presentation KEGG	IFNA5
Antigen processing and presentation KEGG	IFNA6
Antigen processing and presentation KEGG	IFNA7
Antigen processing and presentation KEGG	IFNA8
Antigen processing and presentation KEGG	KIR2DL1
Antigen processing and presentation KEGG	KIR2DL2
Antigen processing and presentation KEGG	KIR2DL3
Antigen processing and presentation KEGG	KIR2DL4
Antigen processing and presentation KEGG	KIR2DL5A
Antigen processing and presentation KEGG	KIR2DS1
Antigen processing and presentation KEGG	KIR2DS2
Antigen processing and presentation KEGG	KIR2DS3
Antigen processing and presentation KEGG	KIR2DS4
Antigen processing and presentation KEGG	KIR2DS5
Antigen processing and presentation KEGG	KIR3DL1
Antigen processing and presentation KEGG	KIR3DL2
Antigen processing and presentation KEGG	KIR3DL3
Antigen processing and presentation KEGG	KLRC1
Antigen processing and presentation KEGG	KLRC2
Antigen processing and presentation KEGG	KLRC3
Antigen processing and presentation KEGG	KLRC4
Antigen processing and presentation KEGG	KLRD1
Antigen processing and presentation KEGG	LGMN
Antigen processing and presentation KEGG	LTA
Antigen processing and presentation KEGG	MHC2TA
Antigen processing and presentation KEGG	NFYA
Antigen processing and presentation KEGG	NFYB
Antigen processing and presentation KEGG	NFYC
Antigen processing and presentation KEGG	PDIA3
Antigen processing and presentation KEGG	PRSC1
Antigen processing and presentation KEGG	PSME1
Antigen processing and presentation KEGG	PSME2
Antigen processing and presentation KEGG	PSME3
Antigen processing and presentation KEGG	RFX5
Antigen processing and presentation KEGG	RFXAP
Antigen processing and presentation KEGG	TAP1
Antigen processing and presentation KEGG	TAP2
Antigen processing and presentation KEGG	TAPBP
Apoptosis GeneDeck	AKT1
Apoptosis GeneDeck	AKT3
Apoptosis GeneDeck	ATM
Apoptosis GeneDeck	BAX
Apoptosis GeneDeck	BCL2L1
Apoptosis GeneDeck	BID
Apoptosis GeneDeck	BIRC2
Apoptosis GeneDeck	CAPN1
Apoptosis GeneDeck	CAPN2
Apoptosis GeneDeck	CAPN3
Apoptosis GeneDeck	CAPN6
Apoptosis GeneDeck	CAPN7
Apoptosis GeneDeck	CASP3
Apoptosis GeneDeck	CASP6
Apoptosis GeneDeck	CASP9
Apoptosis GeneDeck	CAST
Apoptosis GeneDeck	CFLAR
Apoptosis GeneDeck	CHUK
Apoptosis GeneDeck	CSF2RB
Apoptosis GeneDeck	DFFA
Apoptosis GeneDeck	DFFB
Apoptosis GeneDeck	IKBKB
Apoptosis GeneDeck	IL1B
Apoptosis GeneDeck	IRAK4
Apoptosis GeneDeck	NFKB2
Apoptosis GeneDeck	NFKBIA
Apoptosis GeneDeck	PDCD8
Apoptosis GeneDeck	PIK3C3
Apoptosis GeneDeck	PIK3CA
Apoptosis GeneDeck	PIK3CB
Apoptosis GeneDeck	PIK3R3
Apoptosis GeneDeck	PIK3R4
Apoptosis GeneDeck	PPP3CA
Apoptosis GeneDeck	PPP3CB
Apoptosis GeneDeck	PPP3CC
Apoptosis GeneDeck	PRKACB
Apoptosis GeneDeck	RIPK1
Apoptosis GeneDeck	TNFRSF10B
Apoptosis GeneDeck	TRADD
Apoptosis GO0006915	AHR
Apoptosis GO0006915	AKT1
Apoptosis GO0006915	ASC
Apoptosis GO0006915	AXUD1
Apoptosis GO0006915	BCL10
Apoptosis GO0006915	BID
Apoptosis GO0006915	BIRC6
Apoptosis GO0006915	BMF
Apoptosis GO0006915	BNIP2
Apoptosis GO0006915	BRCA1
Apoptosis GO0006915	CASP3
Apoptosis GO0006915	CASP6
Apoptosis GO0006915	CASP9
Apoptosis GO0006915	CD14
Apoptosis GO0006915	CD2
Apoptosis GO0006915	CFLAR
Apoptosis GO0006915	CIDEB
Apoptosis GO0006915	CUL1
Apoptosis GO0006915	CUL2
Apoptosis GO0006915	CUL3
Apoptosis GO0006915	CUL4A
Apoptosis GO0006915	DAPK1
Apoptosis GO0006915	DAXX
Apoptosis GO0006915	DEDD
Apoptosis GO0006915	DEDD2
Apoptosis GO0006915	DFFA
Apoptosis GO0006915	DFFB
Apoptosis GO0006915	DOCK1
Apoptosis GO0006915	E2F1
Apoptosis GO0006915	EI24
Apoptosis GO0006915	ELMO1
Apoptosis GO0006915	EP300
Apoptosis GO0006915	ERCC3
Apoptosis GO0006915	FAF1
Apoptosis GO0006915	FAF1
Apoptosis GO0006915	FAF1
Apoptosis GO0006915	FAIM2
Apoptosis GO0006915	FASTK
Apoptosis GO0006915	HD
Apoptosis GO0006915	HD
Apoptosis GO0006915	HIPK2
Apoptosis GO0006915	HIPK3
Apoptosis GO0006915	IGF1R
Apoptosis GO0006915	IL18
Apoptosis GO0006915	IL1B
Apoptosis GO0006915	INHBA
Apoptosis GO0006915	MDM4
Apoptosis GO0006915	MST4
Apoptosis GO0006915	OPA1
Apoptosis GO0006915	PAWR
Apoptosis GO0006915	PDCD6
Apoptosis GO0006915	PDCD8
Apoptosis GO0006915	PRLR
Apoptosis GO0006915	RIPK1
Apoptosis GO0006915	SGPL1
Apoptosis GO0006915	SIAH1
Apoptosis GO0006915	SON
Apoptosis GO0006915	SPHK1
Apoptosis GO0006915	SSR3
Apoptosis GO0006915	STK3
Apoptosis GO0006915	STK4
Apoptosis GO0006915	TGFB1
Apoptosis GO0006915	TGFB1
Apoptosis GO0006915	TGFB1
Apoptosis GO0006915	TIA1
Apoptosis GO0006915	TRADD
Apoptosis GO0006915	TRAF3
Apoptosis KEGG	AKT1
Apoptosis KEGG	AKT2
Apoptosis KEGG	AKT3
Apoptosis KEGG	APAF1
Apoptosis KEGG	ATA
Apoptosis KEGG	ATC
Apoptosis KEGG	ATD
Apoptosis KEGG	ATDC
Apoptosis KEGG	ATM
Apoptosis KEGG	BAD
Apoptosis KEGG	BAX
Apoptosis KEGG	BCL2
Apoptosis KEGG	BCL2L1
Apoptosis KEGG	BID
Apoptosis KEGG	BIRC2
Apoptosis KEGG	BIRC3
Apoptosis KEGG	BIRC4
Apoptosis KEGG	CALNB
Apoptosis KEGG	CAPN1
Apoptosis KEGG	CAPN1
Apoptosis KEGG	CAPN10
Apoptosis KEGG	CAPN10
Apoptosis KEGG	CAPN11
Apoptosis KEGG	CAPN11
Apoptosis KEGG	CAPN12
Apoptosis KEGG	CAPN13
Apoptosis KEGG	CAPN2
Apoptosis KEGG	CAPN2
Apoptosis KEGG	CAPN3
Apoptosis KEGG	CAPN3
Apoptosis KEGG	CAPN5
Apoptosis KEGG	CAPN5
Apoptosis KEGG	CAPN6
Apoptosis KEGG	CAPN6
Apoptosis KEGG	CAPN7
Apoptosis KEGG	CAPN7
Apoptosis KEGG	CAPN9
Apoptosis KEGG	CAPN9
Apoptosis KEGG	CAPNS1
Apoptosis KEGG	CAPNS1
Apoptosis KEGG	CAPNS2
Apoptosis KEGG	CASP10
Apoptosis KEGG	CASP3
Apoptosis KEGG	CASP6
Apoptosis KEGG	CASP7
Apoptosis KEGG	CASP8
Apoptosis KEGG	CASP9
Apoptosis KEGG	CAST
Apoptosis KEGG	CAST
Apoptosis KEGG	CFLAR
Apoptosis KEGG	CHP
Apoptosis KEGG	CHUK
Apoptosis KEGG	CSF2RB
Apoptosis KEGG	DFFA
Apoptosis KEGG	DFFB
Apoptosis KEGG	ENDOD1
Apoptosis KEGG	ENDOG
Apoptosis KEGG	ENDOGL1
Apoptosis KEGG	FADD
Apoptosis KEGG	FAS
Apoptosis KEGG	FASLG
Apoptosis KEGG	IKBKB
Apoptosis KEGG	IKBKG
Apoptosis KEGG	IL1A
Apoptosis KEGG	IL1B
Apoptosis KEGG	IL1R1
Apoptosis KEGG	IL1RAP
Apoptosis KEGG	IL3
Apoptosis KEGG	IL3RA
Apoptosis KEGG	IRAK1
Apoptosis KEGG	IRAK2
Apoptosis KEGG	IRAK3
Apoptosis KEGG	IRAK4
Apoptosis KEGG	KIAA0830
Apoptosis KEGG	MAP3K14
Apoptosis KEGG	MYD88
Apoptosis KEGG	NFKB1
Apoptosis KEGG	NFKB2
Apoptosis KEGG	NFKBIA
Apoptosis KEGG	NGFB
Apoptosis KEGG	NTRK1
Apoptosis KEGG	PDCD8
Apoptosis KEGG	PIK3CA
Apoptosis KEGG	PIK3CB
Apoptosis KEGG	PIK3CD
Apoptosis KEGG	PIK3CG
Apoptosis KEGG	PIK3R1
Apoptosis KEGG	PIK3R2
Apoptosis KEGG	PIK3R3
Apoptosis KEGG	PIK3R4
Apoptosis KEGG	PIK3R5
Apoptosis KEGG	PPP3CA
Apoptosis KEGG	PPP3CB
Apoptosis KEGG	PPP3CC
Apoptosis KEGG	PPP3R1
Apoptosis KEGG	PPP3R2
Apoptosis KEGG	PRKACA
Apoptosis KEGG	PRKACB
Apoptosis KEGG	PRKACG
Apoptosis KEGG	PRKAR1A
Apoptosis KEGG	PRKAR1B
Apoptosis KEGG	PRKAR2A
Apoptosis KEGG	PRKAR2B
Apoptosis KEGG	PRKX
Apoptosis KEGG	PRKY
Apoptosis KEGG	RELA
Apoptosis KEGG	RIPK1
Apoptosis KEGG	TNF
Apoptosis KEGG	TNFRSF10A
Apoptosis KEGG	TNFRSF10B
Apoptosis KEGG	TNFRSF10C
Apoptosis KEGG	TNFRSF10D
Apoptosis KEGG	TNFRSF1A
Apoptosis KEGG	TNFSF10
Apoptosis KEGG	TP53
Apoptosis KEGG	TRADD
Apoptosis KEGG	TRAF2
Arachidonic acid metabolism KEGG	AKR1C3
Arachidonic acid metabolism KEGG	ALOX12
Arachidonic acid metabolism KEGG	ALOX12B
Arachidonic acid metabolism KEGG	ALOX15
Arachidonic acid metabolism KEGG	ALOX15B
Arachidonic acid metabolism KEGG	ALOX5
Arachidonic acid metabolism KEGG	ALOXE3
Arachidonic acid metabolism KEGG	CBR1
Arachidonic acid metabolism KEGG	CBR1
Arachidonic acid metabolism KEGG	CBR3
Arachidonic acid metabolism KEGG	CYP2B6
Arachidonic acid metabolism KEGG	CYP2C
Arachidonic acid metabolism KEGG	CYP2C17
Arachidonic acid metabolism KEGG	CYP2C18
Arachidonic acid metabolism KEGG	CYP2C19
Arachidonic acid metabolism KEGG	CYP2C8
Arachidonic acid metabolism KEGG	CYP2C9
Arachidonic acid metabolism KEGG	CYP2E
Arachidonic acid metabolism KEGG	CYP2E1
Arachidonic acid metabolism KEGG	CYP2J2
Arachidonic acid metabolism KEGG	CYP2U1
Arachidonic acid metabolism KEGG	CYP4A11
Arachidonic acid metabolism KEGG	CYP4A2
Arachidonic acid metabolism KEGG	CYP4A22
Arachidonic acid metabolism KEGG	CYP4F2
Arachidonic acid metabolism KEGG	CYP4F3
Arachidonic acid metabolism KEGG	DHRS4
Arachidonic acid metabolism KEGG	EPHX
Arachidonic acid metabolism KEGG	EPHX1
Arachidonic acid metabolism KEGG	EPHX2
Arachidonic acid metabolism KEGG	GGT1
Arachidonic acid metabolism KEGG	GGT2
Arachidonic acid metabolism KEGG	GGTL3
Arachidonic acid metabolism KEGG	GGTL4
Arachidonic acid metabolism KEGG	GGTLA1
Arachidonic acid metabolism KEGG	GPX1
Arachidonic acid metabolism KEGG	GPX2
Arachidonic acid metabolism KEGG	GPX3
Arachidonic acid metabolism KEGG	GPX4
Arachidonic acid metabolism KEGG	GPX5
Arachidonic acid metabolism KEGG	GPX6
Arachidonic acid metabolism KEGG	GPX7
Arachidonic acid metabolism KEGG	LTA4H
Arachidonic acid metabolism KEGG	LTC4S
Arachidonic acid metabolism KEGG	MGST1L1
Arachidonic acid metabolism KEGG	PGDS
Arachidonic acid metabolism KEGG	PLA2B
Arachidonic acid metabolism KEGG	PLA2G10
Arachidonic acid metabolism KEGG	PLA2G12A
Arachidonic acid metabolism KEGG	PLA2G12B
Arachidonic acid metabolism KEGG	PLA2G13
Arachidonic acid metabolism KEGG	PLA2G1B
Arachidonic acid metabolism KEGG	PLA2G2A
Arachidonic acid metabolism KEGG	PLA2G2D
Arachidonic acid metabolism KEGG	PLA2G2E
Arachidonic acid metabolism KEGG	PLA2G2F
Arachidonic acid metabolism KEGG	PLA2G3
Arachidonic acid metabolism KEGG	PLA2G4
Arachidonic acid metabolism KEGG	PLA2G4A
Arachidonic acid metabolism KEGG	PLA2G5
Arachidonic acid metabolism KEGG	PLA2G6
Arachidonic acid metabolism KEGG	PLA2L
Arachidonic acid metabolism KEGG	PTGDS
Arachidonic acid metabolism KEGG	PTGES
Arachidonic acid metabolism KEGG	PTGES2
Arachidonic acid metabolism KEGG	PTGIS
Arachidonic acid metabolism KEGG	PTGS1
Arachidonic acid metabolism KEGG	PTGS2
Arachidonic acid metabolism KEGG	TBXAS1
Arginine and proline metabolism KEGG	ABP1
Arginine and proline metabolism KEGG	ADC
Arginine and proline metabolism KEGG	AGMAT
Arginine and proline metabolism KEGG	ALDH1A3
Arginine and proline metabolism KEGG	ALDH1B1
Arginine and proline metabolism KEGG	ALDH2
Arginine and proline metabolism KEGG	ALDH3
Arginine and proline metabolism KEGG	ALDH3A1
Arginine and proline metabolism KEGG	ALDH3A2
Arginine and proline metabolism KEGG	ALDH4A1
Arginine and proline metabolism KEGG	ALDH7A1
Arginine and proline metabolism KEGG	ALDH9A1
Arginine and proline metabolism KEGG	ALDH9A1
Arginine and proline metabolism KEGG	AMD1
Arginine and proline metabolism KEGG	AOC2
Arginine and proline metabolism KEGG	AOC3
Arginine and proline metabolism KEGG	ARG1
Arginine and proline metabolism KEGG	ARG2
Arginine and proline metabolism KEGG	ASL
Arginine and proline metabolism KEGG	ASS
Arginine and proline metabolism KEGG	CKB
Arginine and proline metabolism KEGG	CKM
Arginine and proline metabolism KEGG	CKMT
Arginine and proline metabolism KEGG	CKMT1
Arginine and proline metabolism KEGG	CKMT1
Arginine and proline metabolism KEGG	CKMT1A
Arginine and proline metabolism KEGG	CKMT1B
Arginine and proline metabolism KEGG	CKMT2
Arginine and proline metabolism KEGG	CPS1
Arginine and proline metabolism KEGG	DAO
Arginine and proline metabolism KEGG	EPRS
Arginine and proline metabolism KEGG	GAMT
Arginine and proline metabolism KEGG	GATM
Arginine and proline metabolism KEGG	GLUD
Arginine and proline metabolism KEGG	GLUD1
Arginine and proline metabolism KEGG	GLUD2
Arginine and proline metabolism KEGG	GLUDP1
Arginine and proline metabolism KEGG	GOT1
Arginine and proline metabolism KEGG	GOT2
Arginine and proline metabolism KEGG	LAP3
Arginine and proline metabolism KEGG	LOXL1
Arginine and proline metabolism KEGG	LOXL2
Arginine and proline metabolism KEGG	LOXL3
Arginine and proline metabolism KEGG	LOXL4
Arginine and proline metabolism KEGG	MAOA
Arginine and proline metabolism KEGG	MAOB
Arginine and proline metabolism KEGG	NOS1
Arginine and proline metabolism KEGG	NOS2
Arginine and proline metabolism KEGG	NOS2A
Arginine and proline metabolism KEGG	NOS3
Arginine and proline metabolism KEGG	OAT
Arginine and proline metabolism KEGG	ODC1
Arginine and proline metabolism KEGG	OTC
Arginine and proline metabolism KEGG	P4HA1
Arginine and proline metabolism KEGG	P4HA2
Arginine and proline metabolism KEGG	P4HA3
Arginine and proline metabolism KEGG	PARS2
Arginine and proline metabolism KEGG	PEPS
Arginine and proline metabolism KEGG	PYCR1
Arginine and proline metabolism KEGG	PYCR2
Arginine and proline metabolism KEGG	PYCRL
Arginine and proline metabolism KEGG	QARS
Arginine and proline metabolism KEGG	QPRS
Arginine and proline metabolism KEGG	RARS
Arginine and proline metabolism KEGG	SAT
Arginine and proline metabolism KEGG	SAT2
Arginine and proline metabolism KEGG	SMS
Arginine and proline metabolism KEGG	SRM
Arginine and proline metabolism KEGG	SRML1
Ascorbate and aldarate metabolism KEGG	AKR1B10
Ascorbate and aldarate metabolism KEGG	ALDH1A3
Ascorbate and aldarate metabolism KEGG	ALDH1B1
Ascorbate and aldarate metabolism KEGG	ALDH2
Ascorbate and aldarate metabolism KEGG	ALDH3
Ascorbate and aldarate metabolism KEGG	ALDH3A1
Ascorbate and aldarate metabolism KEGG	ALDH3A2
Ascorbate and aldarate metabolism KEGG	ALDH7A1
Ascorbate and aldarate metabolism KEGG	ALDH9A1
Ascorbate and aldarate metabolism KEGG	HSD17B12
Ascorbate and aldarate metabolism KEGG	HSD3B7
Ascorbate and aldarate metabolism KEGG	RDH11
Ascorbate and aldarate metabolism KEGG	RDH12
Ascorbate and aldarate metabolism KEGG	RDH13
Ascorbate and aldarate metabolism KEGG	RDH14
ATP synthesis KEGG	ATP5A1
ATP synthesis KEGG	ATP5AL2
ATP synthesis KEGG	ATP5B
ATP synthesis KEGG	ATP5C
ATP synthesis KEGG	ATP5C1
ATP synthesis KEGG	ATP5CL1
ATP synthesis KEGG	ATP5D
ATP synthesis KEGG	ATP5E
ATP synthesis KEGG	ATP5F1
ATP synthesis KEGG	ATP5G1
ATP synthesis KEGG	ATP5G2
ATP synthesis KEGG	ATP5G3
ATP synthesis KEGG	ATP5H
ATP synthesis KEGG	ATP5I
ATP synthesis KEGG	ATP5J
ATP synthesis KEGG	ATP5J2
ATP synthesis KEGG	ATP5L
ATP synthesis KEGG	ATP5O
ATP synthesis KEGG	ATP6
ATP synthesis KEGG	ATP6AP1
ATP synthesis KEGG	ATP6E
ATP synthesis KEGG	ATP6EL2
ATP synthesis KEGG	ATP6F
ATP synthesis KEGG	ATP6IP1
ATP synthesis KEGG	ATP6S1
ATP synthesis KEGG	ATP6V0A1
ATP synthesis KEGG	ATP6V0A2
ATP synthesis KEGG	ATP6V0A4
ATP synthesis KEGG	ATP6V0B
ATP synthesis KEGG	ATP6V0C
ATP synthesis KEGG	ATP6V0D1
ATP synthesis KEGG	ATP6V0D2
ATP synthesis KEGG	ATP6V0E
ATP synthesis KEGG	ATP6V1A
ATP synthesis KEGG	ATP6V1B1
ATP synthesis KEGG	ATP6V1B2
ATP synthesis KEGG	ATP6V1C1
ATP synthesis KEGG	ATP6V1C2
ATP synthesis KEGG	ATP6V1D
ATP synthesis KEGG	ATP6V1E
ATP synthesis KEGG	ATP6V1E1
ATP synthesis KEGG	ATP6V1E2
ATP synthesis KEGG	ATP6V1EL2
ATP synthesis KEGG	ATP6V1F
ATP synthesis KEGG	ATP6V1G1
ATP synthesis KEGG	ATP6V1G2
ATP synthesis KEGG	ATP6V1G3
ATP synthesis KEGG	ATP6V1H
ATP synthesis KEGG	ATP8
ATP synthesis KEGG	ATPM
ATP synthesis KEGG	TCIRG1
ATPases KEGG	ATP12A
ATPases KEGG	ATP1A1
ATPases KEGG	ATP1A2
ATPases KEGG	ATP1A3
ATPases KEGG	ATP1A4
ATPases KEGG	ATP1AL2
ATPases KEGG	ATP1B1
ATPases KEGG	ATP1B2
ATPases KEGG	ATP1B3
ATPases KEGG	ATP1B4
ATPases KEGG	ATP2A1
ATPases KEGG	ATP2A2
ATPases KEGG	ATP2A3
ATPases KEGG	ATP2B1
ATPases KEGG	ATP2B2
ATPases KEGG	ATP2B2
ATPases KEGG	ATP2B3
ATPases KEGG	ATP2B4
ATPases KEGG	ATP2C1
ATPases KEGG	ATP4A
ATPases KEGG	ATP4B
ATPases KEGG	ATP7A
ATPases KEGG	ATP7B
ATPases KEGG	KIAA0703
ATPases KEGG	MHP2
ATPases KEGG	MNK
ATPases KEGG	MXRA1
ATPases KEGG	WND
Atrazine degradation KEGG	ADAR
Atrazine degradation KEGG	APOBEC1
Atrazine degradation KEGG	APOBEC2
Atrazine degradation KEGG	APOBEC3A
Atrazine degradation KEGG	APOBEC3B
Atrazine degradation KEGG	APOBEC3C
Atrazine degradation KEGG	APOBEC3F
Atrazine degradation KEGG	APOBEC3G
Atrazine degradation KEGG	G1P1
Atrazine degradation KEGG	IFI4
Axon guidance GeneDeck	ABLIM1
Axon guidance GeneDeck	ABLIM2
Axon guidance GeneDeck	ARHGEF12
Axon guidance GeneDeck	CXCL12
Axon guidance GeneDeck	EFNA1
Axon guidance GeneDeck	EFNB1
Axon guidance GeneDeck	EFNB2
Axon guidance GeneDeck	EPHA1
Axon guidance GeneDeck	EPHA2
Axon guidance GeneDeck	EPHA4
Axon guidance GeneDeck	EPHB2
Axon guidance GeneDeck	FES
Axon guidance GeneDeck	GNAI2
Axon guidance GeneDeck	GNAI3
Axon guidance GeneDeck	HRAS
Axon guidance GeneDeck	ITGB1
Axon guidance GeneDeck	LIMK1
Axon guidance GeneDeck	LIMK2
Axon guidance GeneDeck	MAPK3
Axon guidance GeneDeck	MET
Axon guidance GeneDeck	NCK1
Axon guidance GeneDeck	NCK2
Axon guidance GeneDeck	NF1
Axon guidance GeneDeck	NFAT5
Axon guidance GeneDeck	NFATC2
Axon guidance GeneDeck	NFATC4
Axon guidance GeneDeck	NRAS
Axon guidance GeneDeck	NRP1
Axon guidance GeneDeck	NTN4
Axon guidance GeneDeck	PAK1
Axon guidance GeneDeck	PAK4
Axon guidance GeneDeck	PAK6
Axon guidance GeneDeck	PLXNA2
Axon guidance GeneDeck	PLXNB2
Axon guidance GeneDeck	PPP3CA
Axon guidance GeneDeck	PPP3CB
Axon guidance GeneDeck	PPP3CC
Axon guidance GeneDeck	PTK2
Axon guidance GeneDeck	RAC1
Axon guidance GeneDeck	RASA1
Axon guidance GeneDeck	RASA1
Axon guidance GeneDeck	RGS3
Axon guidance GeneDeck	ROBO1
Axon guidance GeneDeck	ROCK1
Axon guidance GeneDeck	ROCK2
Axon guidance GeneDeck	SEMA3C
Axon guidance GeneDeck	SEMA3F
Axon guidance GeneDeck	SEMA4A
Axon guidance GeneDeck	SEMA4B
Axon guidance GeneDeck	SEMA6C
Axon guidance GeneDeck	SEMA7A
Axon guidance GeneDeck	SLIT3
Axon guidance GeneDeck	SRGAP1
Axon guidance GeneDeck	UNC5A
Axon guidance GeneDeck	UNC5B
Axon guidance KEGG	ABL
Axon guidance KEGG	ABL1
Axon guidance KEGG	ABLIM1
Axon guidance KEGG	ABLIM2
Axon guidance KEGG	ABLIM3
Axon guidance KEGG	ARH12
Axon guidance KEGG	ARHA
Axon guidance KEGG	CALNB
Axon guidance KEGG	CDC42
Axon guidance KEGG	CDK5
Axon guidance KEGG	CFL
Axon guidance KEGG	CFL1
Axon guidance KEGG	CFL2
Axon guidance KEGG	CHP
Axon guidance KEGG	CXCL12
Axon guidance KEGG	CXCR4
Axon guidance KEGG	DCC
Axon guidance KEGG	DPYSL2
Axon guidance KEGG	DPYSL5
Axon guidance KEGG	DRT
Axon guidance KEGG	ECK
Axon guidance KEGG	EEK
Axon guidance KEGG	EFNA1
Axon guidance KEGG	EFNA2
Axon guidance KEGG	EFNA3
Axon guidance KEGG	EFNA4
Axon guidance KEGG	EFNA5
Axon guidance KEGG	EFNB1
Axon guidance KEGG	EFNB2
Axon guidance KEGG	EFNB3
Axon guidance KEGG	EPHA1
Axon guidance KEGG	EPHA2
Axon guidance KEGG	EPHA3
Axon guidance KEGG	EPHA4
Axon guidance KEGG	EPHA5
Axon guidance KEGG	EPHA7
Axon guidance KEGG	EPHA8
Axon guidance KEGG	EPHB1
Axon guidance KEGG	EPHB2
Axon guidance KEGG	EPHB3
Axon guidance KEGG	EPHB4
Axon guidance KEGG	EPHB6
Axon guidance KEGG	EPHT2
Axon guidance KEGG	EPHT3
Axon guidance KEGG	EPLG1
Axon guidance KEGG	EPLG3
Axon guidance KEGG	EPLG4
Axon guidance KEGG	EPLG6
Axon guidance KEGG	ERK
Axon guidance KEGG	ETK
Axon guidance KEGG	ETK1
Axon guidance KEGG	ETK2
Axon guidance KEGG	FES
Axon guidance KEGG	FNBP2
Axon guidance KEGG	FNRB
Axon guidance KEGG	FYN
Axon guidance KEGG	GNAI1
Axon guidance KEGG	GNAI2
Axon guidance KEGG	GNAI3
Axon guidance KEGG	GSK3B
Axon guidance KEGG	HRAS
Axon guidance KEGG	HRAS1
Axon guidance KEGG	HSAS
Axon guidance KEGG	HSAS1
Axon guidance KEGG	HTK
Axon guidance KEGG	ITGB1
Axon guidance KEGG	KRAS
Axon guidance KEGG	KRAS2
Axon guidance KEGG	L1CAM
Axon guidance KEGG	LIMK1
Axon guidance KEGG	LIMK2
Axon guidance KEGG	LRRC4C
Axon guidance KEGG	MAPK1
Axon guidance KEGG	MAPK3
Axon guidance KEGG	MASA
Axon guidance KEGG	MDF2
Axon guidance KEGG	MET
Axon guidance KEGG	MIC5
Axon guidance KEGG	MRAS
Axon guidance KEGG	MSK12
Axon guidance KEGG	NCK1
Axon guidance KEGG	NCK2
Axon guidance KEGG	NFAT5
Axon guidance KEGG	NFATC1
Axon guidance KEGG	NFATC2
Axon guidance KEGG	NFATC3
Axon guidance KEGG	NFATC4
Axon guidance KEGG	NGEF
Axon guidance KEGG	NRAS
Axon guidance KEGG	NRP1
Axon guidance KEGG	NTN1
Axon guidance KEGG	NTN2L
Axon guidance KEGG	NTN4
Axon guidance KEGG	NTNG1
Axon guidance KEGG	PAK1
Axon guidance KEGG	PAK2
Axon guidance KEGG	PAK3
Axon guidance KEGG	PAK4
Axon guidance KEGG	PAK6
Axon guidance KEGG	PAK7
Axon guidance KEGG	PLXN1
Axon guidance KEGG	PLXN4
Axon guidance KEGG	PLXN6
Axon guidance KEGG	PLXNA1
Axon guidance KEGG	PLXNA2
Axon guidance KEGG	PLXNA3
Axon guidance KEGG	PLXNB1
Axon guidance KEGG	PLXNB2
Axon guidance KEGG	PLXNB3
Axon guidance KEGG	PLXNC1
Axon guidance KEGG	PPP3CA
Axon guidance KEGG	PPP3CB
Axon guidance KEGG	PPP3CC
Axon guidance KEGG	PPP3R1
Axon guidance KEGG	PPP3R2
Axon guidance KEGG	PTK2
Axon guidance KEGG	RAC1
Axon guidance KEGG	RAC2
Axon guidance KEGG	RAC3
Axon guidance KEGG	RASA1
Axon guidance KEGG	RGS3
Axon guidance KEGG	RHOA
Axon guidance KEGG	RHOD
Axon guidance KEGG	RND1
Axon guidance KEGG	ROBO1
Axon guidance KEGG	ROBO2
Axon guidance KEGG	ROBO3
Axon guidance KEGG	ROCK1
Axon guidance KEGG	ROCK2
Axon guidance KEGG	RRAS
Axon guidance KEGG	RRAS2
Axon guidance KEGG	S10
Axon guidance KEGG	SDF1
Axon guidance KEGG	SDF1A
Axon guidance KEGG	SDF1B
Axon guidance KEGG	SEMA3A
Axon guidance KEGG	SEMA3B
Axon guidance KEGG	SEMA3C
Axon guidance KEGG	SEMA3D
Axon guidance KEGG	SEMA3E
Axon guidance KEGG	SEMA3F
Axon guidance KEGG	SEMA3G
Axon guidance KEGG	SEMA4A
Axon guidance KEGG	SEMA4B
Axon guidance KEGG	SEMA4C
Axon guidance KEGG	SEMA4D
Axon guidance KEGG	SEMA4F
Axon guidance KEGG	SEMA4G
Axon guidance KEGG	SEMA5A
Axon guidance KEGG	SEMA5B
Axon guidance KEGG	SEMA6A
Axon guidance KEGG	SEMA6B
Axon guidance KEGG	SEMA6C
Axon guidance KEGG	SEMA6D
Axon guidance KEGG	SEMA7A
Axon guidance KEGG	SEMAA
Axon guidance KEGG	SEMAB
Axon guidance KEGG	SEMAD
Axon guidance KEGG	SEMAE
Axon guidance KEGG	SEMAH
Axon guidance KEGG	SEMAI
Axon guidance KEGG	SEMAJ
Axon guidance KEGG	SLIT1
Axon guidance KEGG	SLIT2
Axon guidance KEGG	SLIT3
Axon guidance KEGG	SPG1
Axon guidance KEGG	SRGAP1
Axon guidance KEGG	SRGAP2
Axon guidance KEGG	SRGAP3
Axon guidance KEGG	TNFAIP4
Axon guidance KEGG	TYRO4
Axon guidance KEGG	UNC5A
Axon guidance KEGG	UNC5B
Axon guidance KEGG	UNC5C
Axon guidance KEGG	UNC5D
B cell receptor signaling pathway KEGG	AGMX1
B cell receptor signaling pathway KEGG	AKT1
B cell receptor signaling pathway KEGG	AKT2
B cell receptor signaling pathway KEGG	AKT3
B cell receptor signaling pathway KEGG	BCL10
B cell receptor signaling pathway KEGG	BLNK
B cell receptor signaling pathway KEGG	BTK
B cell receptor signaling pathway KEGG	CALNB
B cell receptor signaling pathway KEGG	CARD11
B cell receptor signaling pathway KEGG	CD19
B cell receptor signaling pathway KEGG	CD22
B cell receptor signaling pathway KEGG	CD72
B cell receptor signaling pathway KEGG	CD79A
B cell receptor signaling pathway KEGG	CD79B
B cell receptor signaling pathway KEGG	CD81
B cell receptor signaling pathway KEGG	CHP
B cell receptor signaling pathway KEGG	CHUK
B cell receptor signaling pathway KEGG	CR2
B cell receptor signaling pathway KEGG	FCG2
B cell receptor signaling pathway KEGG	FCGR2
B cell receptor signaling pathway KEGG	FCGR2B
B cell receptor signaling pathway KEGG	FOS
B cell receptor signaling pathway KEGG	GSK3B
B cell receptor signaling pathway KEGG	HRAS
B cell receptor signaling pathway KEGG	HRAS1
B cell receptor signaling pathway KEGG	IFI17
B cell receptor signaling pathway KEGG	IFITM1
B cell receptor signaling pathway KEGG	IKBKB
B cell receptor signaling pathway KEGG	IKBKG
B cell receptor signaling pathway KEGG	IMD1
B cell receptor signaling pathway KEGG	INPP5D
B cell receptor signaling pathway KEGG	JUN
B cell receptor signaling pathway KEGG	KRAS
B cell receptor signaling pathway KEGG	KRAS2
B cell receptor signaling pathway KEGG	LILRA1
B cell receptor signaling pathway KEGG	LILRA2
B cell receptor signaling pathway KEGG	LILRA3
B cell receptor signaling pathway KEGG	LILRA4
B cell receptor signaling pathway KEGG	LILRA6
B cell receptor signaling pathway KEGG	LILRB1
B cell receptor signaling pathway KEGG	LILRB2
B cell receptor signaling pathway KEGG	LILRB3
B cell receptor signaling pathway KEGG	LILRB4
B cell receptor signaling pathway KEGG	LILRB5
B cell receptor signaling pathway KEGG	LILRB6
B cell receptor signaling pathway KEGG	LYN
B cell receptor signaling pathway KEGG	MALT1
B cell receptor signaling pathway KEGG	MRAS
B cell receptor signaling pathway KEGG	NFAT5
B cell receptor signaling pathway KEGG	NFATC1
B cell receptor signaling pathway KEGG	NFATC2
B cell receptor signaling pathway KEGG	NFATC3
B cell receptor signaling pathway KEGG	NFATC4
B cell receptor signaling pathway KEGG	NFKB1
B cell receptor signaling pathway KEGG	NFKB2
B cell receptor signaling pathway KEGG	NFKBIA
B cell receptor signaling pathway KEGG	NFKBIB
B cell receptor signaling pathway KEGG	NFKBIE
B cell receptor signaling pathway KEGG	NRAS
B cell receptor signaling pathway KEGG	PIK3CA
B cell receptor signaling pathway KEGG	PIK3CB
B cell receptor signaling pathway KEGG	PIK3CD
B cell receptor signaling pathway KEGG	PIK3CG
B cell receptor signaling pathway KEGG	PIK3R1
B cell receptor signaling pathway KEGG	PIK3R2
B cell receptor signaling pathway KEGG	PIK3R3
B cell receptor signaling pathway KEGG	PIK3R4
B cell receptor signaling pathway KEGG	PIK3R5
B cell receptor signaling pathway KEGG	PKCB
B cell receptor signaling pathway KEGG	PLCG2
B cell receptor signaling pathway KEGG	PPP3CA
B cell receptor signaling pathway KEGG	PPP3CB
B cell receptor signaling pathway KEGG	PPP3CC
B cell receptor signaling pathway KEGG	PPP3R1
B cell receptor signaling pathway KEGG	PPP3R2
B cell receptor signaling pathway KEGG	PRKCB
B cell receptor signaling pathway KEGG	PRKCB1
B cell receptor signaling pathway KEGG	PRKCB2
B cell receptor signaling pathway KEGG	PTPN6
B cell receptor signaling pathway KEGG	RAC1
B cell receptor signaling pathway KEGG	RAC2
B cell receptor signaling pathway KEGG	RAC3
B cell receptor signaling pathway KEGG	RASGRP3
B cell receptor signaling pathway KEGG	RRAS
B cell receptor signaling pathway KEGG	RRAS2
B cell receptor signaling pathway KEGG	SYK
B cell receptor signaling pathway KEGG	VAV1
B cell receptor signaling pathway KEGG	VAV2
B cell receptor signaling pathway KEGG	VAV3
Bacterial chemotaxis KEGG
Bacterial motility proteins KEGG
B-Alanine metabolism KEGG	ABAT
B-Alanine metabolism KEGG	ABP1
B-Alanine metabolism KEGG	ACAD10
B-Alanine metabolism KEGG	ACAD11
B-Alanine metabolism KEGG	ACADL
B-Alanine metabolism KEGG	ACADM
B-Alanine metabolism KEGG	ALDH1A3
B-Alanine metabolism KEGG	ALDH1B1
B-Alanine metabolism KEGG	ALDH2
B-Alanine metabolism KEGG	ALDH3
B-Alanine metabolism KEGG	ALDH3A1
B-Alanine metabolism KEGG	ALDH3A2
B-Alanine metabolism KEGG	ALDH7A1
B-Alanine metabolism KEGG	ALDH9A1
B-Alanine metabolism KEGG	ALDH9A1
B-Alanine metabolism KEGG	AOC2
B-Alanine metabolism KEGG	AOC3
B-Alanine metabolism KEGG	CNDP1
B-Alanine metabolism KEGG	DPYD
B-Alanine metabolism KEGG	DPYS
B-Alanine metabolism KEGG	ECHS1
B-Alanine metabolism KEGG	EHHADH
B-Alanine metabolism KEGG	GAD1
B-Alanine metabolism KEGG	GAD2
B-Alanine metabolism KEGG	HADHA
B-Alanine metabolism KEGG	MLYCD
B-Alanine metabolism KEGG	SMS
B-Alanine metabolism KEGG	SRM
B-Alanine metabolism KEGG	SRML1
B-Alanine metabolism KEGG	UPB1
Basal cell carcinoma KEGG	APC
Basal cell carcinoma KEGG	APC2
Basal cell carcinoma KEGG	AXIN1
Basal cell carcinoma KEGG	AXIN2
Basal cell carcinoma KEGG	BMP2
Basal cell carcinoma KEGG	BMP4
Basal cell carcinoma KEGG	CTNNB1
Basal cell carcinoma KEGG	DVL1
Basal cell carcinoma KEGG	DVL2
Basal cell carcinoma KEGG	DVL3
Basal cell carcinoma KEGG	FZD1
Basal cell carcinoma KEGG	FZD10
Basal cell carcinoma KEGG	FZD2
Basal cell carcinoma KEGG	FZD3
[truncated: 17,221 more rows]

## Sheet: Genes and modules
Gene	Module
A2M	Alzheimers disease KEGG
A2M	Complement and coagulation cascades KEGG
A2MR	Alzheimers disease KEGG
A2MR	CD molecules KEGG
A4GALT	Globoside metabolism KEGG
A4GNT	O-glycan biosynthesis KEGG
AAAS	Integral to membrane GO0016021
AAAS	Integral to membrane GO0016021
AAAS	Intracellular transport GO0046907
AAAS	Intracellular transport GO0046907
AAAS	Nucleocytoplasmic transport GO0006913
AAAS	Nucleocytoplasmic transport GO0006913
AAAS	Transport GO0006810
AAAS	Transport GO0006810
AACS	Butanoate metabolism KEGG
AADAC	24 Dichlorobenzoate degradation KEGG
AADAC	Alkaloid biosynthesis II KEGG
AADAC	Butanoate metabolism KEGG
AADAT	Lysine biosynthesis KEGG
AADAT	Lysine degradation KEGG
AADAT	Tryptophan metabolism KEGG
AANAT	Tryptophan metabolism KEGG
AARS	Alanine and aspartate metabolism KEGG
AARS	Aminoacyl tRNA biosynthesis KEGG
AARS	Aminoacyl-tRNA synthetases GeneDeck
AASDHPPT	Lysine biosynthesis KEGG
AASDHPPT	Lysine degradation KEGG
AASS	Lysine biosynthesis KEGG
AASS	Lysine biosynthesis KEGG
AASS	Lysine degradation KEGG
AASS	Lysine degradation KEGG
AASS	Lysine degradation KEGG
AATF	Protein binding GO0005515
ABAT	Alanine and aspartate metabolism KEGG
ABAT	B-Alanine metabolism KEGG
ABAT	Butanoate metabolism KEGG
ABAT	Glutamate metabolism KEGG
ABAT	Propanoate metabolism KEGG
ABAT	Valine leucine and isoleucine degradation KEGG
ABC3	ABC transporters KEGG
ABC7	ABC transporters KEGG
ABCA1	ABC transporters general GeneDeck
ABCA1	ABC transporters general GeneDeck
ABCA1	ABC transporters KEGG
ABCA1	Integral to membrane GO0016021
ABCA1	Integral to membrane GO0016021
ABCA1	Integral to plasma membrane GO0005887
ABCA1	Integral to plasma membrane GO0005887
ABCA1	Lipid metabolism GO0006629
ABCA1	Lipid metabolism GO0006629
ABCA1	Transport GO0006810
ABCA1	Transport GO0006810
ABCA1	Transporter activity GO0005215
ABCA1	Transporter activity GO0005215
ABCA10	ABC transporters KEGG
ABCA12	ABC transporters KEGG
ABCA13	ABC transporters KEGG
ABCA2	ABC transporters KEGG
ABCA3	ABC transporters general GeneDeck
ABCA3	ABC transporters general GeneDeck
ABCA3	ABC transporters KEGG
ABCA3	Hydrolase activity GO0016787
ABCA3	Hydrolase activity GO0016787
ABCA3	Integral to membrane GO0016021
ABCA3	Integral to membrane GO0016021
ABCA3	Transport GO0006810
ABCA3	Transport GO0006810
ABCA3	Transporter activity GO0005215
ABCA3	Transporter activity GO0005215
ABCA4	ABC transporters KEGG
ABCA5	ABC transporters KEGG
ABCA6	ABC transporters KEGG
ABCA7	ABC transporters KEGG
ABCA8	ABC transporters KEGG
ABCA9	ABC transporters KEGG
ABCB1	ABC transporters KEGG
ABCB1	CD molecules KEGG
ABCB10	ABC transporters KEGG
ABCB11	ABC transporters KEGG
ABCB4	ABC transporters KEGG
ABCB5	ABC transporters KEGG
ABCB6	ABC transporters general GeneDeck
ABCB6	ABC transporters KEGG
ABCB7	ABC transporters KEGG
ABCB8	ABC transporters KEGG
ABCB9	ABC transporters KEGG
ABCC1	ABC transporters general GeneDeck
ABCC1	ABC transporters KEGG
ABCC1	Metastasis signature
ABCC10	ABC transporters KEGG
ABCC12	ABC transporters KEGG
ABCC2	ABC transporters KEGG
ABCC3	ABC transporters KEGG
ABCC4	ABC transporters general GeneDeck
ABCC4	ABC transporters KEGG
ABCC5	ABC transporters general GeneDeck
ABCC5	ABC transporters KEGG
ABCC6	ABC transporters KEGG
ABCC8	ABC transporters KEGG
ABCC8	Ion channels KEGG
ABCC8	Type II diabetes mellitus KEGG
ABCC9	ABC transporters KEGG
ABCC9	Ion channels KEGG
ABCD1	ABC transporters general GeneDeck
ABCD1	ABC transporters general GeneDeck
ABCD1	ABC transporters KEGG
ABCD1	Hydrolase activity GO0016787
ABCD1	Hydrolase activity GO0016787
ABCD1	Integral to membrane GO0016021
ABCD1	Integral to membrane GO0016021
ABCD1	Intracellular transport GO0046907
ABCD1	Intracellular transport GO0046907
ABCD1	Protein binding GO0005515
ABCD1	Protein binding GO0005515
ABCD1	Transport GO0006810
ABCD1	Transport GO0006810
ABCD1	Transporter activity GO0005215
ABCD1	Transporter activity GO0005215
ABCD2	ABC transporters KEGG
ABCD3	ABC transporters KEGG
ABCD4	ABC transporters KEGG
ABCF1	Other translation proteins KEGG
ABCF2	Other translation proteins KEGG
ABCF2	Transport GO0006810
ABCF2	Transport GO0006810
ABCF2	Transporter activity GO0005215
ABCF2	Transporter activity GO0005215
ABCF3	Other translation proteins KEGG
ABCG1	ABC transporters KEGG
ABCG2	ABC transporters KEGG
ABCG2	CD molecules KEGG
ABCG4	ABC transporters KEGG
ABCG5	ABC transporters KEGG
ABCG8	ABC transporters KEGG
ABI2	Cell motility GO0006928
ABI2	Protein binding GO0005515
ABI2	Regulation of actin cytoskeleton GeneDeck
ABI2	Regulation of actin cytoskeleton KEGG
ABI3	Cell motility GO0006928
ABI3	Protein binding GO0005515
ABL	Axon guidance KEGG
ABL	Cell Cycle G1/S CheckPoint Biocarta
ABL	Cell cycle KEGG
ABL1	All tumors KEGG
ABL1	Axon guidance KEGG
ABL1	Cell cycle KEGG
ABL1	Chronic myeloid leukemia KEGG
ABL2	Focal Adhesion GeneDeck
ABLIM1	Axon guidance GeneDeck
ABLIM1	Axon guidance KEGG
ABLIM2	Axon guidance GeneDeck
ABLIM2	Axon guidance KEGG
ABLIM3	Axon guidance KEGG
ABO	Blood group glycolipid biosynthesis lactoseries KEGG
ABO	Blood group glycolipid biosynthesis lactoseries KEGG
ABO	Blood group glycolipid biosynthesis neolactoseries KEGG
ABO	Blood group glycolipid biosynthesis neolactoseries KEGG
ABP1	Alkaloid biosynthesis II KEGG
ABP1	Arginine and proline metabolism KEGG
ABP1	B-Alanine metabolism KEGG
ABP1	Glycine serine and threonine metabolism KEGG
ABP1	Histidine metabolism KEGG
ABP1	Phenylalanine metabolism KEGG
ABP1	Tryptophan metabolism KEGG
ABP1	Tyrosine metabolism KEGG
ABR	Intracellular signaling cascade GO0007242
ABR	Signal transduction GO0007165
ABR	Small GTPases GO0007264
ACAA1	Benzoate degradation via hydroxylation KEGG
ACAA1	Bile acid biosynthesis KEGG
ACAA1	Fatty acid metabolism KEGG
ACAA1	Valine leucine and isoleucine degradation KEGG
ACAA2	Benzoate degradation via hydroxylation KEGG
ACAA2	Bile acid biosynthesis KEGG
ACAA2	Fatty acid elongation in mitochondria KEGG
ACAA2	Fatty acid metabolism KEGG
ACAA2	Valine leucine and isoleucine degradation KEGG
ACACA	Fatty acid biosynthesis KEGG
ACACA	Fatty acid biosynthesis KEGG
ACACA	Insulin signaling pathway KEGG
ACACA	Propanoate metabolism KEGG
ACACA	Pyruvate metabolism KEGG
ACACA	Tetracycline biosynthesis KEGG
ACACB	Adipocytokine signaling pathway KEGG
ACACB	Fatty acid biosynthesis KEGG
ACACB	Fatty acid biosynthesis KEGG
ACACB	Insulin signaling pathway KEGG
ACACB	Propanoate metabolism KEGG
ACACB	Pyruvate metabolism KEGG
ACACB	Tetracycline biosynthesis KEGG
ACAD10	B-Alanine metabolism KEGG
ACAD10	Fatty acid metabolism KEGG
ACAD10	Propanoate metabolism KEGG
ACAD10	Valine leucine and isoleucine degradation KEGG
ACAD11	B-Alanine metabolism KEGG
ACAD11	Fatty acid metabolism KEGG
ACAD11	Propanoate metabolism KEGG
ACAD11	Valine leucine and isoleucine degradation KEGG
ACAD8	1 and 2 Methylnaphthalene degradation KEGG
ACAD8	Bile acid biosynthesis KEGG
ACAD9	1 and 2 Methylnaphthalene degradation KEGG
ACAD9	Bile acid biosynthesis KEGG
ACADL	B-Alanine metabolism KEGG
ACADL	Fatty acid metabolism KEGG
ACADL	Fatty acid metabolism KEGG
ACADL	Propanoate metabolism KEGG
ACADL	Valine leucine and isoleucine degradation KEGG
ACADM	B-Alanine metabolism KEGG
ACADM	Fatty acid metabolism KEGG
ACADM	Propanoate metabolism KEGG
ACADM	Valine leucine and isoleucine degradation KEGG
ACADS	Butanoate metabolism KEGG
ACADS	Fatty acid metabolism KEGG
ACADS	Lipid metabolism GO0006629
ACADS	Valine leucine and isoleucine degradation KEGG
ACADSB	1 and 2 Methylnaphthalene degradation KEGG
ACADSB	Bile acid biosynthesis KEGG
ACADVL	1 and 2 Methylnaphthalene degradation KEGG
ACADVL	Bile acid biosynthesis KEGG
ACAS2	Glycolysis KEGG
ACAS2	Propanoate metabolism KEGG
ACAS2	Pyruvate metabolism KEGG
ACAS2	Reductive carboxylate cycle CO2 fixation KEGG
ACAS2L	Glycolysis KEGG
ACAS2L	Propanoate metabolism KEGG
ACAS2L	Pyruvate metabolism KEGG
ACAS2L	Reductive carboxylate cycle CO2 fixation KEGG
ACAT	Benzoate degradation via CoA ligation KEGG
ACAT	Butanoate metabolism KEGG
ACAT	Fatty acid metabolism KEGG
ACAT	Lysine degradation KEGG
ACAT	Propanoate metabolism KEGG
ACAT	Pyruvate metabolism KEGG
ACAT	Synthesis and degradation of ketone bodies KEGG
ACAT	Tryptophan metabolism KEGG
ACAT	Valine leucine and isoleucine degradation KEGG
ACAT1	Benzoate degradation via CoA ligation KEGG
ACAT1	Butanoate metabolism KEGG
ACAT1	Fatty acid metabolism KEGG
ACAT1	Lysine degradation KEGG
ACAT1	Propanoate metabolism KEGG
ACAT1	Pyruvate metabolism KEGG
ACAT1	Synthesis and degradation of ketone bodies KEGG
ACAT1	Tryptophan metabolism KEGG
ACAT1	Valine leucine and isoleucine degradation KEGG
ACAT2	Benzoate degradation GeneDeck
ACAT2	Benzoate degradation via CoA ligation KEGG
ACAT2	Butanoate metabolism KEGG
ACAT2	Fatty acid metabolism KEGG
ACAT2	Lysine degradation KEGG
ACAT2	Propanoate metabolism KEGG
ACAT2	Pyruvate metabolism KEGG
ACAT2	Synthesis and degradation of ketone bodies KEGG
ACAT2	Tryptophan metabolism KEGG
ACAT2	Valine leucine and isoleucine degradation KEGG
ACCN	Ion channels KEGG
ACCN1	Ion channels KEGG
ACCN2	Ion channels KEGG
ACCN3	Ion channels KEGG
ACCN4	Ion channels KEGG
ACCN5	Ion channels KEGG
ACDC	Adipocytokine signaling pathway KEGG
ACDC	Type II diabetes mellitus KEGG
ACE	CD molecules KEGG
ACE2	CD molecules KEGG
ACH	CD molecules KEGG
ACH	Cell adhesion molecules CAMs KEGG
ACH	Cytokine receptors KEGG
ACH	MAPK signaling pathway KEGG
ACH	Regulation of actin cytoskeleton KEGG
ACHE	Glycerophospholipid metabolism KEGG
ACHM3	Ion channels KEGG
ACHRG	Ion channels KEGG
ACLY	Citrate cycle TCA cycle KEGG
ACMSD	Tryptophan metabolism KEGG
ACO1	Citrate cycle TCA cycle KEGG
ACO1	Glyoxylate and dicarboxylate metabolism KEGG
ACO1	Reductive carboxylate cycle CO2 fixation KEGG
ACO2	Citrate cycle TCA cycle KEGG
ACO2	Glyoxylate and dicarboxylate metabolism KEGG
ACO2	Reductive carboxylate cycle CO2 fixation KEGG
ACOT11	Benzoate degradation via CoA ligation KEGG
ACOT11	Limonene and pinene degradation KEGG
ACOT12	Pyruvate metabolism KEGG
ACOT9	Benzoate degradation via CoA ligation KEGG
ACOT9	Limonene and pinene degradation KEGG
ACOX1	Fatty acid metabolism KEGG
ACOX2	Fatty acid metabolism KEGG
ACOX2	Lipid metabolism GO0006629
ACOX3	Fatty acid metabolism KEGG
ACOX3	Lipid metabolism GO0006629
ACP1	Adherens junction KEGG
ACP1	Gamma-Hexachlorocyclohexane degradation KEGG
ACP1	Riboflavin metabolism KEGG
ACP2	Gamma-Hexachlorocyclohexane degradation KEGG
ACP2	Riboflavin metabolism KEGG
ACP5	Gamma-Hexachlorocyclohexane degradation KEGG
ACP5	Riboflavin metabolism KEGG
ACP6	Gamma-Hexachlorocyclohexane degradation KEGG
ACP6	Riboflavin metabolism KEGG
ACPP	Gamma-Hexachlorocyclohexane degradation KEGG
ACPP	Riboflavin metabolism KEGG
ACPT	Gamma-Hexachlorocyclohexane degradation KEGG
ACPT	Riboflavin metabolism KEGG
ACSL1	Adipocytokine signaling pathway KEGG
ACSL1	Fatty acid metabolism KEGG
ACSL3	Adipocytokine signaling pathway GeneDeck
ACSL3	Adipocytokine signaling pathway KEGG
ACSL3	Fatty acid metabolism KEGG
ACSL4	Adipocytokine signaling pathway GeneDeck
ACSL4	Adipocytokine signaling pathway KEGG
ACSL4	Fatty acid metabolism KEGG
ACSL4	Lipid metabolism GO0006629
ACSL5	Adipocytokine signaling pathway GeneDeck
ACSL5	Adipocytokine signaling pathway KEGG
ACSL5	Fatty acid metabolism KEGG
ACSL6	Adipocytokine signaling pathway GeneDeck
ACSL6	Adipocytokine signaling pathway KEGG
ACSL6	Fatty acid metabolism KEGG
ACSL6	Lipid metabolism GO0006629
ACSL6	Mitochondrial outer membrane GO0005741
ACSM1	Butanoate metabolism KEGG
ACSS1	Glycolysis KEGG
ACSS1	Propanoate metabolism KEGG
ACSS1	Pyruvate metabolism KEGG
ACSS1	Reductive carboxylate cycle CO2 fixation KEGG
ACSS2	Glycolysis KEGG
ACSS2	Propanoate metabolism KEGG
ACSS2	Pyruvate metabolism KEGG
ACSS2	Reductive carboxylate cycle CO2 fixation KEGG
ACTB	Adherens junction KEGG
ACTB	Focal adhesion KEGG
ACTB	Leukocyte transendothelial migration KEGG
ACTB	Regulation of actin cytoskeleton KEGG
ACTB	Tight junction KEGG
ACTC	Adherens junction KEGG
ACTC	Focal adhesion KEGG
ACTC	Leukocyte transendothelial migration KEGG
ACTC	Regulation of actin cytoskeleton KEGG
ACTC	Tight junction KEGG
ACTG	Adherens junction KEGG
ACTG	Central nervous system development GO0007417
ACTG	Focal adhesion KEGG
ACTG	Leukocyte transendothelial migration KEGG
ACTG	Regulation of actin cytoskeleton KEGG
ACTG	Tight junction KEGG
ACTG1	Adherens junction KEGG
ACTG1	Central nervous system development GO0007417
ACTG1	Focal adhesion KEGG
ACTG1	Leukocyte transendothelial migration KEGG
ACTG1	Regulation of actin cytoskeleton KEGG
ACTG1	Tight junction KEGG
ACTG2	Central nervous system development GO0007417
ACTN1	Adherens junction KEGG
ACTN1	Focal adhesion KEGG
ACTN1	Leukocyte transendothelial migration KEGG
ACTN1	Regulation of actin cytoskeleton KEGG
ACTN1	Tight junction KEGG
ACTN2	Adherens junction KEGG
ACTN2	Focal adhesion KEGG
ACTN2	Leukocyte transendothelial migration KEGG
ACTN2	Regulation of actin cytoskeleton KEGG
ACTN2	Tight junction KEGG
ACTN3	Adherens junction KEGG
ACTN3	Focal adhesion KEGG
ACTN3	Leukocyte transendothelial migration KEGG
ACTN3	Regulation of actin cytoskeleton KEGG
ACTN3	Tight junction KEGG
ACTN4	Adherens Junction GeneDeck
ACTN4	Adherens junction KEGG
ACTN4	Cell motility GO0006928
ACTN4	Cytoskeleton GO0005856
ACTN4	Focal Adhesion GeneDeck
ACTN4	Focal adhesion KEGG
ACTN4	Leukocyte transendothelial migration GeneDeck
ACTN4	Regulation of actin cytoskeleton GeneDeck
ACTN4	Regulation of actin cytoskeleton KEGG
ACTN4	Tight Junction GeneDeck
ACTN4	Tight junction KEGG
ACVR1	Cytokine receptors KEGG
ACVR1	Cytokine-cytokine receptor interaction KEGG
ACVR1	TGFbeta signaling pathway KEGG
ACVR1B	Adherens Junction GeneDeck
ACVR1B	Adherens junction KEGG
ACVR1B	All tumors KEGG
ACVR1B	Chronic myeloid leukemia KEGG
ACVR1B	Colorectal cancer KEGG
ACVR1B	Cytokine receptors KEGG
ACVR1B	Cytokine-cytokine receptor interaction GeneDeck
ACVR1B	Cytokine-cytokine receptor interaction KEGG
ACVR1B	MAPK signaling pathway GeneDeck
ACVR1B	MAPK signaling pathway KEGG
ACVR1B	Pancreatic cancer KEGG
ACVR1B	TGFB1 signaling pathway GeneDeck
ACVR1B	TGFbeta signaling pathway KEGG
ACVR1C	Adherens Junction GeneDeck
ACVR1C	Adherens junction KEGG
ACVR1C	All tumors KEGG
ACVR1C	Chronic myeloid leukemia KEGG
ACVR1C	Colorectal cancer KEGG
ACVR1C	Cytokine receptors KEGG
ACVR1C	Cytokine-cytokine receptor interaction KEGG
ACVR1C	MAPK signaling pathway GeneDeck
ACVR1C	MAPK signaling pathway KEGG
ACVR1C	Pancreatic cancer KEGG
ACVR1C	TGFB1 signaling pathway GeneDeck
ACVR1C	TGFbeta signaling pathway KEGG
ACVR2	Cytokine receptors KEGG
ACVR2	Cytokine-cytokine receptor interaction KEGG
ACVR2	Integral to membrane GO0016021
ACVR2	Integral to plasma membrane GO0005887
ACVR2	Signal transduction GO0007165
ACVR2	TGFbeta signaling pathway KEGG
ACVR2A	Cytokine receptors KEGG
ACVR2A	Cytokine-cytokine receptor interaction KEGG
ACVR2A	TGFbeta signaling pathway KEGG
ACVR2B	Cytokine receptors KEGG
ACVR2B	Cytokine-cytokine receptor interaction KEGG
ACVR2B	TGFbeta signaling pathway KEGG
ACVRL1	Cytokine receptors KEGG
ACVRL1	Cytokine-cytokine receptor interaction KEGG
ACVRL1	TGFbeta signaling pathway KEGG
ACVRLK2	Cytokine receptors KEGG
ACVRLK2	Cytokine-cytokine receptor interaction KEGG
ACVRLK2	TGFbeta signaling pathway KEGG
ACVRLK3	CD molecules KEGG
ACVRLK3	Cytokine receptors KEGG
ACVRLK3	Cytokine-cytokine receptor interaction KEGG
ACVRLK3	TGFbeta signaling pathway KEGG
ACVRLK4	Adherens junction KEGG
ACVRLK4	Cytokine receptors KEGG
ACVRLK4	Cytokine-cytokine receptor interaction KEGG
ACVRLK4	MAPK signaling pathway KEGG
ACVRLK4	TGFbeta signaling pathway KEGG
ACY1	Urea cycle and metabolism of amino groups KEGG
ACY3	Alanine and aspartate metabolism KEGG
ACY3	Histidine metabolism KEGG
ACYP1	Benzoate degradation via CoA ligation KEGG
ACYP1	Glycolysis KEGG
ACYP1	Pyruvate metabolism KEGG
ACYP2	Benzoate degradation via CoA ligation KEGG
ACYP2	Glycolysis KEGG
ACYP2	Pyruvate metabolism KEGG
AD1	Alzheimers disease KEGG
AD1	Proteoglycans KEGG
AD4	Alzheimers disease KEGG
AD4	Notch signaling pathway KEGG
ADA	Purine metabolism KEGG
ADAM10	CD molecules KEGG
ADAM10	Epithelial cell signaling in Helicobacter pylori infection KEGG
ADAM12	CAM ligands KEGG
ADAM12	Hydrolase activity GO0016787
ADAM15	CAM ligands KEGG
ADAM17	CAM ligands KEGG
ADAM17	CD molecules KEGG
ADAM17	Epithelial cell signaling in Helicobacter pylori infection KEGG
ADAM17	Notch signaling pathway KEGG
ADAM19	Hydrolase activity GO0016787
ADAM2	CAM ligands KEGG
ADAM23	CAM ligands KEGG
ADAM28	Hydrolase activity GO0016787
ADAM8	CD molecules KEGG
ADAM9	CAM ligands KEGG
ADAM9	Hydrolase activity GO0016787
ADAM9	Integral to membrane GO0016021
ADAM9	Integral to plasma membrane GO0005887
ADAM9	Integrin binding GO0005178
ADAM9	Intracellular signaling cascade GO0007242
ADAM9	Protein binding GO0005515
ADAM9	Signal transduction GO0007165
ADAMTS1	Hydrolase activity GO0016787
ADAMTS6	Hydrolase activity GO0016787
ADAR	Atrazine degradation KEGG
ADC	Arginine and proline metabolism KEGG
ADC	Glutamate metabolism KEGG
ADCY1	Calcium signaling pathway KEGG
ADCY1	Gap junction KEGG
ADCY1	Long term potentiation KEGG
ADCY1	Purine metabolism KEGG
ADCY2	Ca2 signaling pathway GeneDeck
ADCY2	Calcium signaling pathway KEGG
ADCY2	Gap Junction GeneDeck
ADCY2	Gap junction KEGG
ADCY2	Integral to membrane GO0016021
ADCY2	Purine metabolism KEGG
ADCY3	Ca2 signaling pathway GeneDeck
ADCY3	Calcium signaling pathway KEGG
ADCY3	Central nervous system development GO0007417
ADCY3	Gap Junction GeneDeck
ADCY3	Gap junction KEGG
ADCY3	Integral to membrane GO0016021
ADCY3	Integral to plasma membrane GO0005887
ADCY3	Purine metabolism KEGG
ADCY4	Calcium signaling pathway KEGG
ADCY4	Gap junction KEGG
ADCY4	Purine metabolism KEGG
ADCY5	Gap junction KEGG
ADCY5	Purine metabolism KEGG
ADCY6	Gap junction KEGG
ADCY6	Purine metabolism KEGG
ADCY7	Ca2 signaling pathway GeneDeck
ADCY7	Calcium signaling pathway KEGG
ADCY7	Gap Junction GeneDeck
ADCY7	Gap junction KEGG
ADCY7	Integral to membrane GO0016021
ADCY7	Integral to plasma membrane GO0005887
ADCY7	Purine metabolism KEGG
ADCY8	Calcium signaling pathway KEGG
ADCY8	Gap junction KEGG
ADCY8	Long term potentiation KEGG
ADCY8	Purine metabolism KEGG
ADCY9	Calcium signaling pathway KEGG
ADCY9	Central nervous system development GO0007417
ADCY9	Gap junction KEGG
ADCY9	Purine metabolism KEGG
ADCYAP1	Neuroactive ligand-receptor interaction KEGG
ADCYAP1R1	G-protein coupled receptors KEGG
ADCYAP1R1	Neuroactive ligand-receptor interaction KEGG
ADFP	Extracellular region GO0005576
ADH1	1 and 2 Methylnaphthalene degradation KEGG
ADH1	Bile acid biosynthesis KEGG
ADH1	Fatty acid metabolism KEGG
ADH1	Glycerolipid metabolism KEGG
ADH1	Glycolysis KEGG
ADH1	Metabolism of xenobiotics by cytochrome P450 KEGG
ADH1	Tyrosine metabolism KEGG
ADH1A	1 and 2 Methylnaphthalene degradation KEGG
ADH1A	Bile acid biosynthesis KEGG
ADH1A	Fatty acid metabolism KEGG
ADH1A	Glycerolipid metabolism KEGG
ADH1A	Glycolysis KEGG
ADH1A	Metabolism of xenobiotics by cytochrome P450 KEGG
ADH1A	Tyrosine metabolism KEGG
ADH1B	1 and 2 Methylnaphthalene degradation KEGG
ADH1B	Bile acid biosynthesis KEGG
ADH1B	Fatty acid metabolism KEGG
ADH1B	Glycerolipid metabolism KEGG
ADH1B	Glycolysis KEGG
ADH1B	Metabolism of xenobiotics by cytochrome P450 KEGG
ADH1B	Tyrosine metabolism KEGG
ADH1C	1 and 2 Methylnaphthalene degradation KEGG
ADH1C	Bile acid biosynthesis KEGG
ADH1C	Fatty acid metabolism KEGG
ADH1C	Glycerolipid metabolism KEGG
ADH1C	Glycolysis KEGG
ADH1C	Metabolism of xenobiotics by cytochrome P450 KEGG
ADH1C	Tyrosine metabolism KEGG
ADH2	1 and 2 Methylnaphthalene degradation KEGG
ADH2	Bile acid biosynthesis KEGG
ADH2	Fatty acid metabolism KEGG
ADH2	Glycerolipid metabolism KEGG
ADH2	Glycolysis KEGG
ADH2	Metabolism of xenobiotics by cytochrome P450 KEGG
ADH2	Tyrosine metabolism KEGG
ADH3	1 and 2 Methylnaphthalene degradation KEGG
ADH3	Bile acid biosynthesis KEGG
ADH3	Fatty acid metabolism KEGG
ADH3	Glycerolipid metabolism KEGG
ADH3	Glycolysis KEGG
ADH3	Metabolism of xenobiotics by cytochrome P450 KEGG
ADH3	Tyrosine metabolism KEGG
ADH4	1 and 2 Methylnaphthalene degradation KEGG
ADH4	Bile acid biosynthesis KEGG
ADH4	Fatty acid metabolism KEGG
ADH4	Glycerolipid metabolism KEGG
ADH4	Glycolysis KEGG
ADH4	Metabolism of xenobiotics by cytochrome P450 KEGG
ADH4	Tyrosine metabolism KEGG
ADH5	1 and 2 Methylnaphthalene degradation KEGG
ADH5	Bile acid biosynthesis KEGG
ADH5	Fatty acid metabolism KEGG
ADH5	Glycerolipid metabolism KEGG
ADH5	Glycolysis KEGG
ADH5	Metabolism of xenobiotics by cytochrome P450 KEGG
ADH5	Methane metabolism KEGG
ADH5	Tyrosine metabolism KEGG
ADH6	1 and 2 Methylnaphthalene degradation KEGG
ADH6	Bile acid biosynthesis KEGG
ADH6	Fatty acid metabolism KEGG
ADH6	Glycerolipid metabolism KEGG
ADH6	Glycolysis KEGG
ADH6	Metabolism of xenobiotics by cytochrome P450 KEGG
ADH6	Tyrosine metabolism KEGG
ADH7	1 and 2 Methylnaphthalene degradation KEGG
ADH7	Bile acid biosynthesis KEGG
ADH7	Fatty acid metabolism KEGG
ADH7	Glycerolipid metabolism KEGG
ADH7	Glycolysis KEGG
ADH7	Metabolism of xenobiotics by cytochrome P450 KEGG
ADH7	Tyrosine metabolism KEGG
ADHFE1	1 and 2 Methylnaphthalene degradation KEGG
ADHFE1	Bile acid biosynthesis KEGG
ADHFE1	Fatty acid metabolism KEGG
ADHFE1	Glycerolipid metabolism KEGG
ADHFE1	Glycolysis KEGG
ADHFE1	Metabolism of xenobiotics by cytochrome P450 KEGG
ADHFE1	Tyrosine metabolism KEGG
ADIPOQ	Adipocytokine signaling pathway KEGG
ADIPOQ	Type II diabetes mellitus KEGG
ADIPOR1	Adipocytokine signaling pathway GeneDeck
ADIPOR1	Adipocytokine signaling pathway KEGG
ADIPOR2	Adipocytokine signaling pathway GeneDeck
ADIPOR2	Adipocytokine signaling pathway KEGG
ADK	Purine metabolism KEGG
ADMR	G-protein coupled receptors KEGG
ADORA1	G-protein coupled receptors KEGG
ADORA1	Neuroactive ligand-receptor GeneDeck
ADORA1	Neuroactive ligand-receptor interaction KEGG
ADORA2A	Calcium signaling pathway KEGG
ADORA2A	G-protein coupled receptors KEGG
ADORA2A	Neuroactive ligand-receptor interaction KEGG
ADORA2B	Ca2 signaling pathway GeneDeck
ADORA2B	Calcium signaling pathway KEGG
ADORA2B	G-protein coupled receptors KEGG
ADORA2B	Neuroactive ligand-receptor GeneDeck
ADORA2B	Neuroactive ligand-receptor interaction KEGG
ADORA3	G-protein coupled receptors KEGG
ADORA3	Neuroactive ligand-receptor GeneDeck
ADORA3	Neuroactive ligand-receptor interaction KEGG
ADPN	1 and 2 Methylnaphthalene degradation KEGG
ADPN	Alkaloid biosynthesis II KEGG
ADPN	Benzoate degradation via CoA ligation KEGG
ADPN	Butanoate metabolism KEGG
ADPN	Ethylbenzene degradation KEGG
ADPN	Glycerolipid metabolism KEGG
ADPN	Glycerophospholipid metabolism KEGG
ADPN	Histidine metabolism KEGG
ADPN	Limonene and pinene degradation KEGG
ADPN	Lysine degradation KEGG
ADPN	Phenylalanine metabolism KEGG
ADPN	Tyrosine metabolism KEGG
ADPN	Valine leucine and isoleucine degradation KEGG
ADPRHL2	Protein folding and associated processing KEGG
ADRA1A	Calcium signaling pathway KEGG
ADRA1A	G-protein coupled receptors KEGG
ADRA1A	Neuroactive ligand-receptor interaction KEGG
ADRA1B	Calcium signaling pathway KEGG
ADRA1B	G-protein coupled receptors KEGG
ADRA1B	Neuroactive ligand-receptor interaction KEGG
ADRA1D	Calcium signaling pathway KEGG
ADRA1D	G-protein coupled receptors KEGG
ADRA1D	Neuroactive ligand-receptor interaction KEGG
ADRA2	G-protein coupled receptors KEGG
ADRA2	Neuroactive ligand-receptor interaction KEGG
ADRA2A	G-protein coupled receptors KEGG
ADRA2A	Neuroactive ligand-receptor interaction KEGG
ADRA2B	G-protein coupled receptors KEGG
ADRA2B	Neuroactive ligand-receptor interaction KEGG
ADRA2C	G-protein coupled receptors KEGG
ADRA2C	Neuroactive ligand-receptor interaction KEGG
ADRA2L2	G-protein coupled receptors KEGG
ADRA2L2	Neuroactive ligand-receptor interaction KEGG
ADRA2R	G-protein coupled receptors KEGG
ADRA2R	Neuroactive ligand-receptor interaction KEGG
ADRA2RL2	G-protein coupled receptors KEGG
ADRA2RL2	Neuroactive ligand-receptor interaction KEGG
ADRB1	Ca2 signaling pathway GeneDeck
ADRB1	Calcium signaling pathway KEGG
ADRB1	Gap Junction GeneDeck
ADRB1	Gap junction KEGG
ADRB1	G-protein coupled receptors KEGG
ADRB1	G-protein signaling GO0007187
ADRB1	Integral to membrane GO0016021
ADRB1	Integral to plasma membrane GO0005887
ADRB1	Intracellular signaling cascade GO0007242
ADRB1	Neuroactive ligand-receptor GeneDeck
ADRB1	Neuroactive ligand-receptor interaction KEGG
ADRB1	Signal transduction GO0007165
ADRB2	Calcium signaling pathway KEGG
ADRB2	G-protein coupled receptors KEGG
ADRB2	Neuroactive ligand-receptor interaction KEGG
ADRB2R	Calcium signaling pathway KEGG
ADRB2R	G-protein coupled receptors KEGG
ADRB2R	Neuroactive ligand-receptor interaction KEGG
ADRB2RL1	G-protein coupled receptors KEGG
ADRB2RL1	Neuroactive ligand-receptor interaction KEGG
ADRB3	Calcium signaling pathway KEGG
ADRB3	G-protein coupled receptors KEGG
ADRB3	Neuroactive ligand-receptor interaction KEGG
ADRBRL1	G-protein coupled receptors KEGG
ADRBRL1	Neuroactive ligand-receptor interaction KEGG
ADSL	Alanine and aspartate metabolism KEGG
ADSL	Purine metabolism KEGG
ADSS	Alanine and aspartate metabolism KEGG
ADSS	Purine metabolism KEGG
ADSSL1	Alanine and aspartate metabolism KEGG
ADSSL1	Purine metabolism KEGG
AE1	CD molecules KEGG
AE1	Other ion-coupled transporters KEGG
AEMK	Ion channels KEGG
AES	Development GO0007275
AES	Protein binding GO0005515
AFMID	Glyoxylate and dicarboxylate metabolism KEGG
AFMID	Tryptophan metabolism KEGG
AGA	N-glycan degradation KEGG
AGC1	Cell adhesion molecules CAMs KEGG
AGC1	Proteoglycans KEGG
AGL	Starch and sucrose metabolism KEGG
AGL	Starch and sucrose metabolism KEGG
AGMAT	Arginine and proline metabolism KEGG
AGMX1	B cell receptor signaling pathway KEGG
AGMX1	Fc epsilon RI signaling pathway KEGG
AGPAT1	Glycerolipid metabolism KEGG
AGPAT1	Glycerophospholipid metabolism KEGG
AGPAT2	Glycerolipid metabolism KEGG
AGPAT2	Glycerophospholipid metabolism KEGG
AGPAT3	Glycerolipid metabolism KEGG
AGPAT3	Glycerophospholipid metabolism KEGG
AGPAT4	Glycerolipid metabolism KEGG
AGPAT4	Glycerophospholipid metabolism KEGG
AGPAT6	Glycerolipid metabolism KEGG
AGPAT6	Glycerophospholipid metabolism KEGG
AGPS	Glycerophospholipid metabolism KEGG
AGRN	CAM ligands KEGG
AGRN	Cell differentiation GO0030154
AGRN	Development GO0007275
AGRN	ECM receptor interaction KEGG
AGRN	ECM-receptor interaction GeneDeck
AGRN	Extracellular matrix sensu Metazoa GO0005578
AGRN	Extracellular region GO0005576
AGRN	Nervous system development GO0007399
AGRN	Protein binding GO0005515
AGRN	Proteoglycans KEGG
AGRN	Signal transduction GO0007165
AGRP	Adipocytokine signaling pathway KEGG
AGRP	Neuroactive ligand-receptor interaction KEGG
AGS	CD molecules KEGG
AGS	Notch signaling pathway KEGG
AGTR1	Ca2 signaling pathway GeneDeck
AGTR1	Calcium signaling pathway KEGG
AGTR1	G-protein coupled receptors KEGG
AGTR1	Neuroactive ligand-receptor GeneDeck
AGTR1	Neuroactive ligand-receptor interaction KEGG
AGTR2	G-protein coupled receptors KEGG
AGTR2	Neuroactive ligand-receptor GeneDeck
AGTR2	Neuroactive ligand-receptor interaction KEGG
AGTRL1	G-protein coupled receptors KEGG
AGTRL1	Neuroactive ligand-receptor interaction KEGG
AGXT	Alanine and aspartate metabolism KEGG
AGXT	Glycine serine and threonine metabolism KEGG
AGXT	Glycine serine and threonine metabolism KEGG
AGXT2	Alanine and aspartate metabolism KEGG
AGXT2	Glycine serine and threonine metabolism KEGG
AHCY	Methionine metabolism KEGG
AHCY	Seleno amino acid metabolism KEGG
AHCYL1	Methionine metabolism KEGG
AHCYL1	Seleno amino acid metabolism KEGG
AHR	Apoptosis GO0006915
AHR	Cell cycle GO0007049
AHR	Cell death GO0008219
AHR	Protein binding GO0005515
AHR	Regulation of transcription, DNA-dependent GO0006355
AHR	Response to stress GO0006950
AHR	Transcription factor activity GO0003700
AHSA1	Response to stress GO0006950
AICDA	Pyrimidine metabolism KEGG
AK1	Central nervous system development GO0007417
AK1	Purine metabolism KEGG
AK2	Purine metabolism KEGG
AK3	Purine metabolism KEGG
AK3	Pyrimidine metabolism KEGG
AK3L1	Purine metabolism KEGG
AK3L1	Pyrimidine metabolism KEGG
AK5	Purine metabolism KEGG
AK6	Pyrimidine metabolism KEGG
AK7	Purine metabolism KEGG
AKR1A1	Caprolactam degradation KEGG
AKR1A1	Glycerolipid metabolism KEGG
AKR1A1	Glycolysis KEGG
AKR1B1	Fructose and mannose metabolism KEGG
AKR1B1	Galactose metabolism KEGG
AKR1B1	Glycerolipid metabolism KEGG
AKR1B1	Pentose and glucuronate interconversions KEGG
AKR1B1	Pyruvate metabolism KEGG
AKR1B10	Ascorbate and aldarate metabolism KEGG
AKR1B10	Bile acid biosynthesis KEGG
AKR1B10	Bisphenol A degradation KEGG
AKR1B10	Butanoate metabolism KEGG
AKR1B10	Fructose and mannose metabolism KEGG
AKR1B10	Galactose metabolism KEGG
AKR1B10	Glycerophospholipid metabolism KEGG
AKR1B10	Glycine serine and threonine metabolism KEGG
AKR1B10	Linoleic acid metabolism KEGG
AKR1B10	Lysine degradation KEGG
AKR1B10	Nucleotide sugars metabolism KEGG
AKR1B10	Tetrachloroethene degradation KEGG
AKR1C1	Metabolism of xenobiotics by cytochrome P450 KEGG
AKR1C2	Metabolism of xenobiotics by cytochrome P450 KEGG
AKR1C3	Arachidonic acid metabolism KEGG
AKR1C3	Metabolism of xenobiotics by cytochrome P450 KEGG
AKR1C4	Androgen and estrogen metabolism KEGG
AKR1C4	Bile acid biosynthesis KEGG
AKR1C4	C21 Steroid hormone metabolism KEGG
AKR1C4	Metabolism of xenobiotics by cytochrome P450 KEGG
AKR1D1	Androgen and estrogen metabolism KEGG
AKR1D1	Bile acid biosynthesis KEGG
AKR1D1	C21 Steroid hormone metabolism KEGG
AKT1	Adipocytokine signaling pathway GeneDeck
AKT1	Adipocytokine signaling pathway KEGG
AKT1	All tumors KEGG
AKT1	Anti-apoptosis GO0006916
AKT1	Apoptosis GeneDeck
AKT1	Apoptosis GO0006915
AKT1	Apoptosis KEGG
AKT1	B cell receptor signaling pathway KEGG
AKT1	Cell death GO0008219
AKT1	Chronic myeloid leukemia KEGG
AKT1	Colorectal cancer KEGG
AKT1	Endometrial cancer KEGG
AKT1	Fc epsilon RI signaling pathway KEGG
AKT1	Focal Adhesion GeneDeck
AKT1	Focal adhesion KEGG
AKT1	Glioma KEGG
AKT1	Insulin signaling pathway KEGG
AKT1	JAK-STAT signaling pathway GeneDeck
AKT1	Jak-STAT signaling pathway KEGG
AKT1	MAPK signaling pathway GeneDeck
AKT1	MAPK signaling pathway KEGG
AKT1	Melanoma KEGG
AKT1	mTOR signaling pathway KEGG
AKT1	mTOR SignalingPathway KEGG
AKT1	Non-small cell lung cancer KEGG
AKT1	Pancreatic cancer KEGG
AKT1	Prostate cancer KEGG
AKT1	Protein binding GO0005515
AKT1	Protein kinase activity GO0004672
AKT1	Regulation of apoptosis GO0042981
AKT1	Renal cell carcinoma KEGG
AKT1	Response to stress GO0006950
AKT1	Signal transducer activity GO0004871
AKT1	Signal transduction GO0007165
AKT1	Small cell lung cancer KEGG
AKT1	T cell receptor signaling pathway KEGG
AKT1	Tight Junction GeneDeck
AKT1	Tight junction KEGG
AKT1	Toll-Like receptor signaling pathway GeneDeck
AKT1	Toll-like receptor signaling pathway KEGG
AKT1	VEGF signaling pathway KEGG
AKT2	Adipocytokine signaling pathway KEGG
AKT2	All tumors KEGG
AKT2	Apoptosis KEGG
AKT2	B cell receptor signaling pathway KEGG
AKT2	Chronic myeloid leukemia KEGG
AKT2	Colorectal cancer KEGG
AKT2	Endometrial cancer KEGG
AKT2	Fc epsilon RI signaling pathway KEGG
AKT2	Focal adhesion KEGG
AKT2	Glioma KEGG
AKT2	Insulin signaling pathway KEGG
AKT2	Jak-STAT signaling pathway KEGG
AKT2	MAPK signaling pathway KEGG
AKT2	Melanoma KEGG
AKT2	mTOR signaling pathway KEGG
AKT2	mTOR SignalingPathway KEGG
AKT2	Non-small cell lung cancer KEGG
AKT2	Pancreatic cancer KEGG
AKT2	Prostate cancer KEGG
AKT2	Renal cell carcinoma KEGG
AKT2	Small cell lung cancer KEGG
AKT2	T cell receptor signaling pathway KEGG
AKT2	Tight junction KEGG
AKT2	Toll-like receptor signaling pathway KEGG
AKT2	VEGF signaling pathway KEGG
AKT3	Adipocytokine signaling pathway GeneDeck
AKT3	Adipocytokine signaling pathway KEGG
AKT3	All tumors KEGG
AKT3	Apoptosis GeneDeck
AKT3	Apoptosis KEGG
AKT3	B cell receptor signaling pathway KEGG
AKT3	Chronic myeloid leukemia KEGG
AKT3	Colorectal cancer KEGG
AKT3	Endometrial cancer KEGG
AKT3	Fc epsilon RI signaling pathway KEGG
AKT3	Focal Adhesion GeneDeck
AKT3	Focal adhesion KEGG
AKT3	Glioma KEGG
AKT3	Insulin signaling pathway KEGG
AKT3	JAK-STAT signaling pathway GeneDeck
AKT3	Jak-STAT signaling pathway KEGG
AKT3	MAPK signaling pathway GeneDeck
AKT3	MAPK signaling pathway KEGG
AKT3	Melanoma KEGG
AKT3	mTOR signaling pathway KEGG
AKT3	mTOR SignalingPathway KEGG
AKT3	Non-small cell lung cancer KEGG
AKT3	Pancreatic cancer KEGG
AKT3	Prostate cancer KEGG
AKT3	Protein amino acid phosphorylation GO0006468
AKT3	Protein binding GO0005515
AKT3	Renal cell carcinoma KEGG
AKT3	Signal transduction GO0007165
AKT3	Small cell lung cancer KEGG
AKT3	T cell receptor signaling pathway KEGG
AKT3	Tight Junction GeneDeck
AKT3	Tight junction KEGG
AKT3	Toll-Like receptor signaling pathway GeneDeck
AKT3	Toll-like receptor signaling pathway KEGG
AKT3	VEGF signaling pathway KEGG
AL3A2	Epidermis development GO0008544
ALAD	Porphyrin and chlorophyll metabolism KEGG
ALAS1	Glycine serine and threonine metabolism KEGG
ALAS2	Glycine serine and threonine metabolism KEGG
ALCAM	CD molecules KEGG
ALCAM	Cell adhesion molecules CAMs KEGG
ALCAM	Cell Adhesion Molecules GeneDeck
ALCAM	Metastasis signature
ALD	ABC transporters KEGG
ALDH18A1	Urea cycle and metabolism of amino groups KEGG
ALDH18A1	Urea cycle and metabolism of amino groups KEGG
ALDH1A1	Retinol metabolism KEGG
ALDH1A2	Retinol metabolism KEGG
ALDH1A3	12 Dichloroethane degradation KEGG
ALDH1A3	Arginine and proline metabolism KEGG
ALDH1A3	Ascorbate and aldarate metabolism KEGG
ALDH1A3	B-Alanine metabolism KEGG
ALDH1A3	Bile acid biosynthesis KEGG
ALDH1A3	Butanoate metabolism KEGG
ALDH1A3	Fatty acid metabolism KEGG
ALDH1A3	Glycerolipid metabolism KEGG
ALDH1A3	Glycolysis KEGG
ALDH1A3	Glycolysis KEGG
ALDH1A3	Histidine metabolism KEGG
ALDH1A3	Histidine metabolism KEGG
ALDH1A3	Limonene and pinene degradation KEGG
ALDH1A3	Lysine degradation KEGG
ALDH1A3	Metabolism of xenobiotics by cytochrome P450 KEGG
ALDH1A3	Phenylalanine metabolism KEGG
ALDH1A3	Propanoate metabolism KEGG
ALDH1A3	Pyruvate metabolism KEGG
ALDH1A3	Tryptophan metabolism KEGG
ALDH1A3	Tyrosine metabolism KEGG
ALDH1A3	Valine leucine and isoleucine degradation KEGG
ALDH1B1	12 Dichloroethane degradation KEGG
ALDH1B1	Arginine and proline metabolism KEGG
ALDH1B1	Ascorbate and aldarate metabolism KEGG
ALDH1B1	B-Alanine metabolism KEGG
ALDH1B1	Bile acid biosynthesis KEGG
ALDH1B1	Butanoate metabolism KEGG
ALDH1B1	Fatty acid metabolism KEGG
ALDH1B1	Glycerolipid metabolism KEGG
ALDH1B1	Glycolysis KEGG
ALDH1B1	Histidine metabolism KEGG
ALDH1B1	Limonene and pinene degradation KEGG
ALDH1B1	Lysine degradation KEGG
ALDH1B1	Propanoate metabolism KEGG
ALDH1B1	Pyruvate metabolism KEGG
ALDH1B1	Tryptophan metabolism KEGG
ALDH1B1	Valine leucine and isoleucine degradation KEGG
ALDH1L1	One carbon pool by folate KEGG
ALDH2	12 Dichloroethane degradation KEGG
ALDH2	Arginine and proline metabolism KEGG
ALDH2	Ascorbate and aldarate metabolism KEGG
ALDH2	B-Alanine metabolism KEGG
ALDH2	Bile acid biosynthesis KEGG
ALDH2	Butanoate metabolism KEGG
ALDH2	Fatty acid metabolism KEGG
ALDH2	Glycerolipid metabolism KEGG
ALDH2	Glycolysis KEGG
ALDH2	Histidine metabolism KEGG
ALDH2	Limonene and pinene degradation KEGG
ALDH2	Lysine degradation KEGG
ALDH2	Propanoate metabolism KEGG
ALDH2	Pyruvate metabolism KEGG
ALDH2	Tryptophan metabolism KEGG
ALDH2	Valine leucine and isoleucine degradation KEGG
ALDH3	12 Dichloroethane degradation KEGG
ALDH3	Arginine and proline metabolism KEGG
ALDH3	Ascorbate and aldarate metabolism KEGG
ALDH3	B-Alanine metabolism KEGG
ALDH3	Bile acid biosynthesis KEGG
ALDH3	Butanoate metabolism KEGG
ALDH3	Fatty acid metabolism KEGG
ALDH3	Glycerolipid metabolism KEGG
ALDH3	Glycolysis KEGG
ALDH3	Glycolysis KEGG
ALDH3	Histidine metabolism KEGG
ALDH3	Histidine metabolism KEGG
ALDH3	Limonene and pinene degradation KEGG
ALDH3	Lysine degradation KEGG
ALDH3	Metabolism of xenobiotics by cytochrome P450 KEGG
ALDH3	Phenylalanine metabolism KEGG
ALDH3	Propanoate metabolism KEGG
ALDH3	Pyruvate metabolism KEGG
ALDH3	Tryptophan metabolism KEGG
ALDH3	Tyrosine metabolism KEGG
ALDH3	Valine leucine and isoleucine degradation KEGG
ALDH3A1	12 Dichloroethane degradation KEGG
ALDH3A1	Arginine and proline metabolism KEGG
ALDH3A1	Ascorbate and aldarate metabolism KEGG
ALDH3A1	B-Alanine metabolism KEGG
ALDH3A1	Bile acid biosynthesis KEGG
ALDH3A1	Butanoate metabolism KEGG
ALDH3A1	Fatty acid metabolism KEGG
ALDH3A1	Glycerolipid metabolism KEGG
ALDH3A1	Glycolysis KEGG
ALDH3A1	Glycolysis KEGG
ALDH3A1	Histidine metabolism KEGG
ALDH3A1	Histidine metabolism KEGG
ALDH3A1	Limonene and pinene degradation KEGG
ALDH3A1	Lysine degradation KEGG
ALDH3A1	Metabolism of xenobiotics by cytochrome P450 KEGG
ALDH3A1	Phenylalanine metabolism KEGG
ALDH3A1	Propanoate metabolism KEGG
ALDH3A1	Pyruvate metabolism KEGG
ALDH3A1	Tryptophan metabolism KEGG
ALDH3A1	Tyrosine metabolism KEGG
ALDH3A1	Valine leucine and isoleucine degradation KEGG
ALDH3A2	12 Dichloroethane degradation KEGG
ALDH3A2	Arginine and proline metabolism KEGG
ALDH3A2	Ascorbate and aldarate metabolism KEGG
ALDH3A2	B-Alanine metabolism KEGG
ALDH3A2	Bile acid biosynthesis KEGG
ALDH3A2	Butanoate metabolism KEGG
ALDH3A2	Fatty acid metabolism KEGG
ALDH3A2	Glycerolipid metabolism KEGG
ALDH3A2	Glycolysis KEGG
ALDH3A2	Histidine metabolism KEGG
ALDH3A2	Limonene and pinene degradation KEGG
ALDH3A2	Lysine degradation KEGG
ALDH3A2	Propanoate metabolism KEGG
ALDH3A2	Pyruvate metabolism KEGG
ALDH3A2	Tryptophan metabolism KEGG
ALDH3A2	Valine leucine and isoleucine degradation KEGG
ALDH3B1	Glycolysis KEGG
ALDH3B1	Histidine metabolism KEGG
ALDH3B1	Metabolism of xenobiotics by cytochrome P450 KEGG
ALDH3B1	Phenylalanine metabolism KEGG
ALDH3B1	Tyrosine metabolism KEGG
ALDH3B2	Glycolysis KEGG
ALDH3B2	Histidine metabolism KEGG
ALDH3B2	Metabolism of xenobiotics by cytochrome P450 KEGG
ALDH3B2	Phenylalanine metabolism KEGG
ALDH3B2	Tyrosine metabolism KEGG
ALDH4A1	Arginine and proline metabolism KEGG
ALDH4A1	Glutamate metabolism KEGG
ALDH5A1	Butanoate metabolism KEGG
ALDH5A1	Glutamate metabolism KEGG
ALDH6A1	Inositol metabolism KEGG
ALDH6A1	Propanoate metabolism KEGG
ALDH6A1	Valine leucine and isoleucine degradation KEGG
ALDH7A1	12 Dichloroethane degradation KEGG
ALDH7A1	Arginine and proline metabolism KEGG
ALDH7A1	Ascorbate and aldarate metabolism KEGG
ALDH7A1	B-Alanine metabolism KEGG
ALDH7A1	Bile acid biosynthesis KEGG
ALDH7A1	Butanoate metabolism KEGG
ALDH7A1	Fatty acid metabolism KEGG
ALDH7A1	Glycerolipid metabolism KEGG
ALDH7A1	Glycolysis KEGG
ALDH7A1	Histidine metabolism KEGG
ALDH7A1	Limonene and pinene degradation KEGG
ALDH7A1	Lysine degradation KEGG
ALDH7A1	Propanoate metabolism KEGG
ALDH7A1	Pyruvate metabolism KEGG
ALDH7A1	Tryptophan metabolism KEGG
ALDH7A1	Valine leucine and isoleucine degradation KEGG
ALDH9A1	12 Dichloroethane degradation KEGG
ALDH9A1	Arginine and proline metabolism KEGG
ALDH9A1	Arginine and proline metabolism KEGG
ALDH9A1	Ascorbate and aldarate metabolism KEGG
ALDH9A1	B-Alanine metabolism KEGG
ALDH9A1	B-Alanine metabolism KEGG
ALDH9A1	Bile acid biosynthesis KEGG
ALDH9A1	Butanoate metabolism KEGG
ALDH9A1	Fatty acid metabolism KEGG
ALDH9A1	Glycerolipid metabolism KEGG
ALDH9A1	Glycolysis KEGG
ALDH9A1	Histidine metabolism KEGG
ALDH9A1	Limonene and pinene degradation KEGG
ALDH9A1	Lysine degradation KEGG
ALDH9A1	Lysine degradation KEGG
ALDH9A1	Propanoate metabolism KEGG
ALDH9A1	Pyruvate metabolism KEGG
ALDH9A1	Tryptophan metabolism KEGG
ALDH9A1	Valine leucine and isoleucine degradation KEGG
ALDOA	Carbon fixation KEGG
ALDOA	Fructose and mannose metabolism KEGG
ALDOA	Glycolysis KEGG
ALDOA	Pentose phosphate pathway KEGG
ALDOB	Carbon fixation KEGG
ALDOB	Fructose and mannose metabolism KEGG
ALDOB	Glycolysis KEGG
ALDOB	Pentose phosphate pathway KEGG
ALDOC	Carbon fixation KEGG
ALDOC	Fructose and mannose metabolism KEGG
ALDOC	Glycolysis KEGG
ALDOC	Pentose phosphate pathway KEGG
ALF	Basal transcription factors KEGG
ALG1	N-glycan biosynthesis KEGG
ALG10	N-glycan biosynthesis KEGG
ALG12	N-glycan biosynthesis KEGG
ALG2	N-glycan biosynthesis KEGG
ALG3	Integral to membrane GO0016021
ALG3	N-Clycan bisosynthesis GeneDeck
ALG3	N-glycan biosynthesis KEGG
ALG5	N-glycan biosynthesis KEGG
ALG6	N-glycan biosynthesis KEGG
ALG8	Integral to membrane GO0016021
ALG8	N-Clycan bisosynthesis GeneDeck
ALG8	N-glycan biosynthesis KEGG
ALG9	N-glycan biosynthesis KEGG
ALK	CD molecules KEGG
ALK	Cytokine receptors KEGG
ALLC	Purine metabolism KEGG
ALOX12	Arachidonic acid metabolism KEGG
ALOX12	Prostaglandin and leukotriene metabolism GeneDeck
ALOX12B	Arachidonic acid metabolism KEGG
ALOX15	Arachidonic acid metabolism KEGG
ALOX15	Linoleic acid metabolism KEGG
ALOX15B	Arachidonic acid metabolism KEGG
ALOX5	Arachidonic acid metabolism KEGG
ALOX5	Inflammatory response GO0006954
ALOX5	Linoleic acid metabolism KEGG
ALOX5	Metastasis signature
ALOX5	Prostaglandin and leukotriene metabolism GeneDeck
ALOXE3	111Trichloro22bis4chlorophenylethane DDT degradation KEGG
ALOXE3	24 Dichlorobenzoate degradation KEGG
ALOXE3	Arachidonic acid metabolism KEGG
ALOXE3	Benzoate degradation via hydroxylation KEGG
ALOXE3	Carbazole degradation KEGG
ALOXE3	Fluorene degradation KEGG
ALOXE3	Nitrobenzene degradation KEGG
ALOXE3	Styrene degradation KEGG
ALOXE3	Tryptophan metabolism KEGG
ALPI	Folate biosynthesis KEGG
ALPI	Gamma-Hexachlorocyclohexane degradation KEGG
ALPL	Folate biosynthesis KEGG
ALPL	Gamma-Hexachlorocyclohexane degradation KEGG
ALPP	Folate biosynthesis KEGG
ALPP	Gamma-Hexachlorocyclohexane degradation KEGG
ALPPL2	Folate biosynthesis KEGG
ALPPL2	Xenobiotics Biodegradation and Metabolism KEGG
ALS2	Aminoacyl-tRNA synthetases GeneDeck
ALS2	Amyotrophic lateral sclerosis KEGG
ALS2	Cytosol GO0005829
ALS2	Neurodegenerative disorders GeneDeck
ALS2CR6	Amyotrophic lateral sclerosis KEGG
ALS4	Folate biosynthesis KEGG
ALS4	Starch and sucrose metabolism KEGG
AMD1	Arginine and proline metabolism KEGG
AMDHD2	Aminosugars metabolism KEGG
AMFR	Tryptophan metabolism KEGG
AMH	Cytokine-cytokine receptor interaction KEGG
AMH	Cytokines KEGG
AMH	TGFbeta signaling pathway KEGG
AMHR2	Cytokine receptors KEGG
AMHR2	Cytokine-cytokine receptor interaction KEGG
AMHR2	TGFbeta signaling pathway KEGG
AMOTL1	Tight junction KEGG
AMPD1	Purine metabolism KEGG
AMPD2	Purine metabolism KEGG
AMPD3	Purine metabolism KEGG
AMT	Glycine serine and threonine metabolism KEGG
AMT	Nitrogen metabolism KEGG
AMT	One carbon pool by folate KEGG
AMY1	Starch and sucrose metabolism KEGG
AMY1	Starch and sucrose metabolism KEGG
AMY1	Starch and sucrose metabolism KEGG
AMY1A	Starch and sucrose metabolism KEGG
AMY1B	Starch and sucrose metabolism KEGG
AMY1C	Starch and sucrose metabolism KEGG
AMY2	Starch and sucrose metabolism KEGG
AMY2A	Starch and sucrose metabolism KEGG
AMY2B	Starch and sucrose metabolism KEGG
ANAPC1	Cell cycle KEGG
ANAPC1	Ubiquitin mediated proteolysis KEGG
ANAPC10	Cell cycle KEGG
ANAPC10	Ubiquitin mediated proteolysis KEGG
ANAPC11	Cell cycle KEGG
ANAPC11	Ubiquitin mediated proteolysis KEGG
ANAPC2	Cell cycle KEGG
ANAPC2	Ubiquitin mediated proteolysis KEGG
ANAPC4	Cell cycle KEGG
ANAPC4	Ubiquitin mediated proteolysis KEGG
ANAPC5	Cell cycle KEGG
ANAPC5	Ubiquitin mediated proteolysis KEGG
ANAPC7	Cell cycle KEGG
ANAPC7	Ubiquitin mediated proteolysis KEGG
ANGPT1	Cytokines KEGG
ANGPT2	Cytokines KEGG
ANGPT4	Cytokines KEGG
ANK2	Cytoskeleton GO0005856
ANKH	Development GO0007275
ANKH	Development GO0007275
ANKH	Integral to membrane GO0016021
ANKH	Integral to membrane GO0016021
ANKH	Transporter activity GO0005215
ANKH	Transporter activity GO0005215
ANPEP	CD molecules KEGG
ANPEP	Glutathione metabolism KEGG
ANPEP	Hematopoietic cell lineage KEGG
ANPRA	Gap junction KEGG
ANPRA	Long term depression KEGG
ANPRA	Purine metabolism KEGG
ANPRB	Gap junction KEGG
ANPRB	Long term depression KEGG
ANPRB	Purine metabolism KEGG
ANT1	Calcium signaling pathway KEGG
ANT1	Other ion-coupled transporters KEGG
ANT2	Calcium signaling pathway KEGG
ANT2	Other ion-coupled transporters KEGG
ANT3	Calcium signaling pathway KEGG
ANT3	Other ion-coupled transporters KEGG
ANXA4	Calcium ion binding GO0005509
ANXA4	Lipid Binding GO0008289
ANXA9	Cell adhesion GO0007155
ANXA9	Cytosol GO0005829
ANXA9	Lipid Binding GO0008289
ANXA9	Protein binding GO0005515
AOC2	Alkaloid biosynthesis II KEGG
AOC2	Arginine and proline metabolism KEGG
AOC2	B-Alanine metabolism KEGG
AOC2	Glycine serine and threonine metabolism KEGG
AOC2	Histidine metabolism KEGG
AOC2	Phenylalanine metabolism KEGG
AOC2	Tryptophan metabolism KEGG
AOC2	Tyrosine metabolism KEGG
AOC3	Alkaloid biosynthesis II KEGG
AOC3	Arginine and proline metabolism KEGG
AOC3	B-Alanine metabolism KEGG
AOC3	Glycine serine and threonine metabolism KEGG
AOC3	Histidine metabolism KEGG
AOC3	Phenylalanine metabolism KEGG
AOC3	Tryptophan metabolism KEGG
AOC3	Tyrosine metabolism KEGG
AOX1	Nicotinate and nicotinamide metabolism KEGG
AOX1	Tryptophan metabolism KEGG
AOX1	Tyrosine metabolism KEGG
AOX1	Valine leucine and isoleucine degradation KEGG
AOX1	Vitamin B6 metabolism KEGG
AP3B2	Intracellular transport GO0046907
AP3B2	Intracellular transport GO0046907
AP3B2	Transport GO0006810
AP3B2	Transport GO0006810
AP3B2	Transporter activity GO0005215
AP3B2	Transporter activity GO0005215
AP3M1	Intracellular transport GO0046907
AP3M1	Transport GO0006810
APAF1	All tumors KEGG
APAF1	Apoptosis KEGG
APAF1	Small cell lung cancer KEGG
APBB1	Alzheimers disease KEGG
APBB3	Protein binding GO0005515
APC	All tumors KEGG
APC	Basal cell carcinoma KEGG
APC	Cell adhesion GO0007155
APC	Colorectal cancer KEGG
APC	Endometrial cancer KEGG
APC	Leukocyte transendothelial migration KEGG
APC	Protein binding GO0005515
APC	Regulation of actin cytoskeleton GeneDeck
APC	Regulation of actin cytoskeleton KEGG
APC	Signal transduction GO0007165
APC	Wnt pathway GeneDeck
APC	Wnt signaling pathway KEGG
APC2	All tumors KEGG
APC2	Basal cell carcinoma KEGG
APC2	Colorectal cancer KEGG
APC2	Endometrial cancer KEGG
APC2	Regulation of actin cytoskeleton KEGG
APC2	Wnt signaling pathway KEGG
APEX1	Other replication recombination and repair proteins KEGG
APH1A	Alzheimers disease KEGG
APH1A	Notch signaling pathway KEGG
APLN	Neuroactive ligand-receptor GeneDeck
APLN	Neuroactive ligand-receptor interaction KEGG
APLP1	Prion disease KEGG
APNH	Other ion-coupled transporters KEGG
APNH	Regulation of actin cytoskeleton KEGG
APOBEC1	Atrazine degradation KEGG
APOBEC2	Atrazine degradation KEGG
APOBEC3A	Atrazine degradation KEGG
APOBEC3B	Atrazine degradation KEGG
APOBEC3C	Atrazine degradation KEGG
APOBEC3F	Atrazine degradation KEGG
APOBEC3G	Atrazine degradation KEGG
APOE	Alzheimers disease KEGG
APP	Alzheimers disease GeneDeck
APP	Alzheimers disease KEGG
APP	Nervous system development GO0007399
APP	Neurodegenerative disorders GeneDeck
APP	Proteoglycans KEGG
APPBP1	Alzheimers disease GeneDeck
APPBP1	Alzheimers disease KEGG
APPL1	All tumors KEGG
APPL1	Colorectal cancer KEGG
APR	Alzheimers disease KEGG
APR	CD molecules KEGG
APRT	Purine metabolism KEGG
APS	Insulin signaling pathway KEGG
APY	Fc epsilon RI signaling pathway KEGG
AQP3	Integral to membrane GO0016021
AQP3	Integral to membrane GO0016021
AQP3	Integral to plasma membrane GO0005887
AQP3	Integral to plasma membrane GO0005887
AQP3	Transport GO0006810
AQP3	Transport GO0006810
AQP3	Transporter activity GO0005215
AQP3	Transporter activity GO0005215
AR	All tumors KEGG
AR	Prostate cancer KEGG
ARAF	All tumors KEGG
ARAF	Chronic myeloid leukemia KEGG
ARAF	Colorectal cancer KEGG
ARAF	Endometrial cancer KEGG
ARAF	Glioma KEGG
ARAF	Melanoma KEGG
ARAF	Non-small cell lung cancer KEGG
ARAF	Pancreatic cancer KEGG
ARAF	Prostate cancer KEGG
ARAF	Renal cell carcinoma KEGG
ARD1A	1 and 2 Methylnaphthalene degradation KEGG
ARD1A	Alkaloid biosynthesis II KEGG
ARD1A	Benzoate degradation via CoA ligation KEGG
ARD1A	Butanoate metabolism KEGG
ARD1A	Ethylbenzene degradation KEGG
ARD1A	Glycerophospholipid metabolism KEGG
ARD1A	Histidine metabolism KEGG
ARD1A	Limonene and pinene degradation KEGG
ARD1A	Lysine degradation KEGG
ARD1A	Phenylalanine metabolism KEGG
ARD1A	Tyrosine metabolism KEGG
ARD1A	Valine leucine and isoleucine degradation KEGG
AREG	Cell proliferation GO0008283
AREG	Cell-cell signaling GO0007267
AREG	Extracellular region GO0005576
AREG	Extracellular space GO0005615
AREG	Growth factor activity GO0008083
AREG	Protein binding GO0005515
ARF1	Central nervous system development GO0007417
ARF1	GTP binding proteins KEGG
ARF3	Central nervous system development GO0007417
ARF3	GTP binding proteins KEGG
ARF4	Central nervous system development GO0007417
ARF4	GTP binding proteins KEGG
ARF4	GTPase activity GO0003924
ARF4	Hydrolase activity GO0016787
ARF4L	Central nervous system development GO0007417
ARF4L	GTP binding proteins KEGG
ARF4L	GTPase activity GO0003924
ARF4L	Hydrolase activity GO0016787
ARF5	Central nervous system development GO0007417
ARF5	GTP binding proteins KEGG
ARF6	Cell adhesion GO0007155
ARF6	Cell motility GO0006928
ARF6	Central nervous system development GO0007417
ARF6	Development GO0007275
ARF6	GTP binding GO0005525
ARF6	GTP binding proteins KEGG
ARF6	Intracellular signaling cascade GO0007242
ARF6	Protein binding GO0005515
ARF6	Signal transduction GO0007165
ARF6	Small GTPases GO0007264
ARF6	Transport GO0006810
ARFD1	Central nervous system development GO0007417
ARFD1	GTP binding proteins KEGG
ARFRP1	GTP binding proteins KEGG
ARG1	Arginine and proline metabolism KEGG
ARG1	Urea cycle and metabolism of amino groups KEGG
ARG2	Arginine and proline metabolism KEGG
ARG2	Urea cycle and metabolism of amino groups KEGG
ARH12	Adherens junction KEGG
ARH12	Axon guidance KEGG
ARH12	Focal adhesion KEGG
ARH12	GTP binding proteins KEGG
ARH12	Leukocyte transendothelial migration KEGG
ARH12	Regulation of actin cytoskeleton KEGG
ARH12	T cell receptor signaling pathway KEGG
ARH12	TGFbeta signaling pathway KEGG
ARH12	Tight junction KEGG
ARH12	Wnt signaling pathway KEGG
ARH9	GTP binding proteins KEGG
ARHA	Adherens junction KEGG
ARHA	Axon guidance KEGG
ARHA	Focal adhesion KEGG
ARHA	GTP binding proteins KEGG
ARHA	Leukocyte transendothelial migration KEGG
ARHA	Regulation of actin cytoskeleton KEGG
ARHA	T cell receptor signaling pathway KEGG
ARHA	TGFbeta signaling pathway KEGG
ARHA	Tight junction KEGG
ARHA	Wnt signaling pathway KEGG
ARHC	GTP binding proteins KEGG
ARHE	GTP binding proteins KEGG
ARHGAP5	Focal adhesion KEGG
ARHGAP5	Leukocyte transendothelial migration KEGG
ARHGEF1	Regulation of actin cytoskeleton GeneDeck
ARHGEF1	Regulation of actin cytoskeleton KEGG
ARHGEF12	Axon guidance GeneDeck
ARHGEF12	Regulation of actin cytoskeleton GeneDeck
ARHGEF12	Regulation of actin cytoskeleton KEGG
ARHGEF4	Regulation of actin cytoskeleton KEGG
ARHGEF6	All tumors KEGG
ARHGEF6	Pancreatic cancer KEGG
ARHGEF6	Regulation of actin cytoskeleton KEGG
ARHGEF7	Regulation of actin cytoskeleton KEGG
ARHH	GTP binding proteins KEGG
ARHH	Leukocyte transendothelial migration KEGG
ARHI	GTP binding proteins KEGG
ARHN	GTP binding proteins KEGG
ARHQ	GTP binding proteins KEGG
ARHQ	Insulin signaling pathway KEGG
ARHT1	GTP binding proteins KEGG
ARHT2	GTP binding proteins KEGG
ARIH1	Leukocyte transendothelial migration KEGG
ARL1	GTP binding proteins KEGG
ARL1	GTPase activity GO0003924
ARL1	Hydrolase activity GO0016787
ARL10	GTP binding proteins KEGG
ARL10A	GTP binding proteins KEGG
ARL10B	GTP binding proteins KEGG
ARL10C	GTP binding proteins KEGG
ARL11	GTP binding proteins KEGG
ARL13	GTP binding proteins KEGG
ARL13A	GTP binding proteins KEGG
ARL13B	GTP binding proteins KEGG
ARL2	GTP binding proteins KEGG
ARL2L1	GTP binding proteins KEGG
ARL3	GTP binding proteins KEGG
ARL4	GTP binding proteins KEGG
ARL4A	GTP binding proteins KEGG
ARL4C	GTP binding proteins KEGG
ARL4D	Central nervous system development GO0007417
ARL4D	GTP binding proteins KEGG
ARL5A	GTP binding proteins KEGG
ARL5B	GTP binding proteins KEGG
ARL5C	GTP binding proteins KEGG
ARL6	GTP binding proteins KEGG
ARL8	GTP binding proteins KEGG
ARL8A	GTP binding proteins KEGG
ARL8B	GTP binding proteins KEGG
ARL9	GTP binding proteins KEGG
ARNT	All tumors KEGG
ARNT	Intracellular transport GO0046907
ARNT	Intracellular transport GO0046907
ARNT	Intracellular transport GO0046907
ARNT	Nucleocytoplasmic transport GO0006913
ARNT	Nucleocytoplasmic transport GO0006913
ARNT	Nucleocytoplasmic transport GO0006913
ARNT	Protein binding GO0005515
ARNT	Protein binding GO0005515
ARNT	Protein binding GO0005515
ARNT	Protein import into nucleus GO0006606
ARNT	Protein import into nucleus GO0006606
ARNT	Protein import into nucleus GO0006606
ARNT	Renal cell carcinoma KEGG
ARNT	Signal transducer activity GO0004871
ARNT	Signal transducer activity GO0004871
ARNT	Signal transducer activity GO0004871
ARNT	Transcription factor activity GO0003700
ARNT	Transcription factor activity GO0003700
ARNT	Transcription factor activity GO0003700
ARNT	Transport GO0006810
ARNT	Transport GO0006810
ARNT	Transport GO0006810
ARNT2	All tumors KEGG
ARNT2	Cell differentiation GO0030154
ARNT2	Central nervous system development GO0007417
ARNT2	Development GO0007275
ARNT2	Nervous system development GO0007399
ARNT2	Protein binding GO0005515
ARNT2	Renal cell carcinoma KEGG
ARNT2	Response to hypoxia GO0001666
ARNT2	Response to stress GO0006950
ARNT2	Signal transducer activity GO0004871
ARNT2	Signal transduction GO0007165
ARNT2	Transcription factor activity GO0003700
ARNTL	Circadian rhythm KEGG
ARNTL2	Circadian rhythm KEGG
ARPC1A	Regulation of actin cytoskeleton GeneDeck
ARPC1A	Regulation of actin cytoskeleton KEGG
ARPC1B	Regulation of actin cytoskeleton KEGG
ARPC2	Cell motility GO0006928
ARPC2	Cytoskeleton GO0005856
ARPC2	Metastasis signature
ARPC2	Regulation of actin cytoskeleton GeneDeck
ARPC2	Regulation of actin cytoskeleton KEGG
ARPC3	Regulation of actin cytoskeleton KEGG
ARPC4	Regulation of actin cytoskeleton KEGG
ARPC5	Regulation of actin cytoskeleton KEGG
ARPC5L	Regulation of actin cytoskeleton KEGG
ARR1	MAPK signaling pathway KEGG
ARRB1	MAPK signaling pathway GeneDeck
ARRB1	MAPK signaling pathway KEGG
ARRB1	Signal transduction GO0007165
ARRB2	MAPK signaling pathway KEGG
ARSA	Glycosphingolipid metabolism KEGG
ARSB	Glycosaminoglycan degradation KEGG
ARSD	Androgen and estrogen metabolism KEGG
ARSD	Glycosphingolipid metabolism KEGG
ARSE	Androgen and estrogen metabolism KEGG
ARSE	Glycosphingolipid metabolism KEGG
ART1	CD molecules KEGG
ART4	CD molecules KEGG
ASAH1	Glycosphingolipid metabolism KEGG
ASAH1	Lipid metabolism GO0006629
ASAHL	Caprolactam degradation KEGG
ASAHL	Nicotinate and nicotinamide metabolism KEGG
ASAHL	Nicotinate and nicotinamite metabolism GeneDeck
ASAHL	Pantothenate and CoA biosynthesis KEGG
ASAM	Cell adhesion molecules CAMs KEGG
ASC	Apoptosis GO0006915
ASC	Caspase activator activity GO0008656
ASC	Cell death GO0008219
ASC	Induction of apoptosis GO0006917
ASC	Protein binding GO0005515
ASC	Regulation of apoptosis GO0042981
ASC	Signal transduction GO0007165
ASCC3	Folate biosynthesis KEGG
ASCC3	Starch and sucrose metabolism KEGG
ASCC3L1	Folate biosynthesis KEGG
ASCC3L1	Starch and sucrose metabolism KEGG
ASH1L	Tight Junction GeneDeck
ASH1L	Tight junction KEGG
ASL	Alanine and aspartate metabolism KEGG
ASL	Arginine and proline metabolism KEGG
ASL	Urea cycle and metabolism of amino groups KEGG
ASMT	Tryptophan metabolism KEGG
ASNS	Alanine and aspartate metabolism KEGG
ASNS	Nitrogen metabolism KEGG
ASPA	Alanine and aspartate metabolism KEGG
ASPA	Histidine metabolism KEGG
ASPH	Calcium ion binding GO0005509
ASPN	Proteoglycans KEGG
ASS	Alanine and aspartate metabolism KEGG
ASS	Arginine and proline metabolism KEGG
ASS	Urea cycle and metabolism of amino groups KEGG
ASTN	Cell adhesion GO0007155
ASTN	Cell motility GO0006928
ATA	Apoptosis KEGG
ATA	Cell cycle KEGG
ATA	Toll-like receptor signaling pathway KEGG
ATC	Apoptosis KEGG
ATC	Cell cycle KEGG
ATC	Toll-like receptor signaling pathway KEGG
ATD	Apoptosis KEGG
ATD	Cell cycle KEGG
ATD	Toll-like receptor signaling pathway KEGG
ATDC	Apoptosis KEGG
ATDC	Cell cycle KEGG
ATDC	Toll-like receptor signaling pathway KEGG
ATE1	Protein folding and associated processing KEGG
ATE1	Proteolysis GO0006508
ATF2	MAPK signaling pathway GeneDeck
ATF2	MAPK signaling pathway KEGG
ATF2	Protein binding GO0005515
ATF2	RNA polymerase II transcription factor activity GO0003702
ATF4	All tumors KEGG
ATF4	Long term potentiation KEGG
ATF4	MAPK signaling pathway KEGG
ATF4	Prostate cancer KEGG
ATF7	Transcription factor activity GO0003700
ATIC	One carbon pool by folate KEGG
ATIC	Purine metabolism KEGG
ATIC	Purine metabolism KEGG
ATM	Apoptosis GeneDeck
ATM	Apoptosis KEGG
ATM	Cell Cycle G1/S CheckPoint Biocarta
ATM	Cell Cycle G2/M Checkpoint Biocarta
ATM	Cell cycle GeneDeck
ATM	Cell cycle GO0007049
ATM	Cell cycle KEGG
ATM	Protein binding GO0005515
ATM	Protein kinase activity GO0004672
ATM	Response to stress GO0006950
ATM	Signal transduction GO0007165
ATM	Toll-Like receptor signaling pathway GeneDeck
ATM	Toll-like receptor signaling pathway KEGG
ATN1	Dentatorubropallidoluysian atrophy DRPLA KEGG
ATP12A	ATPases KEGG
ATP12A	Homophilic cell adhesion GO0007156
ATP12A	Oxidative phosphorylation KEGG
ATP13A2	Folate biosynthesis KEGG
ATP13A2	Starch and sucrose metabolism KEGG
ATP1A1	ATPases KEGG
ATP1A2	ATPases KEGG
ATP1A2	CD molecules KEGG
ATP1A3	ATPases KEGG
ATP1A3	CD molecules KEGG
ATP1A4	ATPases KEGG
ATP1A4	CD molecules KEGG
ATP1AL2	ATPases KEGG
ATP1AL2	CD molecules KEGG
ATP1B1	ATPases KEGG
ATP1B2	ATPases KEGG
ATP1B3	ATPases KEGG
ATP1B3	CD molecules KEGG
ATP1B4	ATPases KEGG
ATP2A1	ATPases KEGG
ATP2A1	Calcium signaling pathway KEGG
ATP2A2	ATPases KEGG
ATP2A2	Calcium signaling pathway KEGG
ATP2A3	ATPases KEGG
ATP2A3	Calcium signaling pathway KEGG
ATP2B1	ATPases KEGG
ATP2B1	Calcium signaling pathway KEGG
ATP2B2	ATPases KEGG
ATP2B2	ATPases KEGG
ATP2B2	Calcium signaling pathway KEGG
ATP2B2	Calcium signaling pathway KEGG
ATP2B3	ATPases KEGG
ATP2B3	Calcium signaling pathway KEGG
ATP2B4	ATPases KEGG
ATP2B4	Ca2 signaling pathway GeneDeck
ATP2B4	Calcium signaling pathway KEGG
ATP2C1	ATPases KEGG
ATP4A	ATPases KEGG
ATP4A	Homophilic cell adhesion GO0007156
ATP4A	Oxidative phosphorylation KEGG
ATP4B	ATPases KEGG
ATP4B	Homophilic cell adhesion GO0007156
ATP4B	Oxidative phosphorylation KEGG
ATP5A1	ATP synthesis KEGG
ATP5A1	Homophilic cell adhesion GO0007156
ATP5A1	Oxidative phosphorylation KEGG
ATP5AL2	ATP synthesis KEGG
ATP5AL2	Oxidative phosphorylation KEGG
ATP5B	ATP synthesis KEGG
ATP5B	Homophilic cell adhesion GO0007156
ATP5B	Oxidative phosphorylation KEGG
ATP5C	ATP synthesis KEGG
ATP5C	Oxidative phosphorylation KEGG
ATP5C1	ATP synthesis KEGG
ATP5C1	Homophilic cell adhesion GO0007156
ATP5C1	Oxidative phosphorylation KEGG
ATP5CL1	ATP synthesis KEGG
ATP5CL1	Oxidative phosphorylation KEGG
ATP5D	ATP synthesis KEGG
ATP5D	Homophilic cell adhesion GO0007156
ATP5D	Oxidative phosphorylation KEGG
ATP5E	ATP synthesis KEGG
ATP5E	Homophilic cell adhesion GO0007156
ATP5E	Oxidative phosphorylation KEGG
ATP5F1	ATP synthesis KEGG
ATP5F1	Homophilic cell adhesion GO0007156
ATP5F1	Oxidative phosphorylation KEGG
ATP5G1	ATP synthesis KEGG
ATP5G1	Homophilic cell adhesion GO0007156
ATP5G1	Oxidative phosphorylation KEGG
ATP5G2	ATP synthesis KEGG
ATP5G2	Homophilic cell adhesion GO0007156
ATP5G2	Oxidative phosphorylation KEGG
ATP5G3	ATP synthesis KEGG
ATP5G3	Homophilic cell adhesion GO0007156
ATP5G3	Oxidative phosphorylation KEGG
ATP5H	ATP synthesis KEGG
ATP5H	Homophilic cell adhesion GO0007156
ATP5H	Oxidative phosphorylation KEGG
ATP5I	ATP synthesis KEGG
ATP5I	Homophilic cell adhesion GO0007156
ATP5I	Oxidative phosphorylation KEGG
ATP5J	ATP synthesis KEGG
ATP5J	Homophilic cell adhesion GO0007156
ATP5J	Oxidative phosphorylation KEGG
ATP5J2	ATP synthesis KEGG
ATP5J2	Homophilic cell adhesion GO0007156
ATP5J2	Oxidative phosphorylation KEGG
ATP5L	ATP synthesis KEGG
ATP5L	Homophilic cell adhesion GO0007156
ATP5L	Oxidative phosphorylation KEGG
ATP5O	ATP synthesis KEGG
ATP5O	Homophilic cell adhesion GO0007156
ATP5O	Oxidative phosphorylation KEGG
ATP5S	Transport GO0006810
ATP5S	Transport GO0006810
ATP5S	Transporter activity GO0005215
ATP5S	Transporter activity GO0005215
ATP6	ATP synthesis KEGG
ATP6	Homophilic cell adhesion GO0007156
ATP6	Oxidative phosphorylation KEGG
ATP6AP1	ATP synthesis KEGG
ATP6AP1	Homophilic cell adhesion GO0007156
ATP6AP1	Oxidative phosphorylation KEGG
ATP6E	ATP synthesis KEGG
ATP6E	Central nervous system development GO0007417
ATP6E	Oxidative phosphorylation KEGG
ATP6EL2	ATP synthesis KEGG
ATP6EL2	Central nervous system development GO0007417
ATP6EL2	Oxidative phosphorylation KEGG
ATP6F	ATP synthesis KEGG
ATP6F	Central nervous system development GO0007417
ATP6F	Oxidative phosphorylation KEGG
ATP6IP1	ATP synthesis KEGG
ATP6IP1	Oxidative phosphorylation KEGG
ATP6S1	ATP synthesis KEGG
ATP6S1	Oxidative phosphorylation KEGG
ATP6V0A1	ATP synthesis KEGG
ATP6V0A1	Central nervous system development GO0007417
ATP6V0A1	Homophilic cell adhesion GO0007156
ATP6V0A1	Oxidative phosphorylation KEGG
ATP6V0A2	ATP synthesis KEGG
ATP6V0A2	Central nervous system development GO0007417
ATP6V0A2	Homophilic cell adhesion GO0007156
ATP6V0A2	Oxidative phosphorylation KEGG
ATP6V0A4	ATP synthesis KEGG
ATP6V0A4	Central nervous system development GO0007417
ATP6V0A4	Homophilic cell adhesion GO0007156
ATP6V0A4	Oxidative phosphorylation KEGG
ATP6V0B	ATP synthesis KEGG
ATP6V0B	Central nervous system development GO0007417
ATP6V0B	Homophilic cell adhesion GO0007156
ATP6V0B	Oxidative phosphorylation KEGG
ATP6V0C	ATP synthesis KEGG
ATP6V0C	Central nervous system development GO0007417
ATP6V0C	Homophilic cell adhesion GO0007156
ATP6V0C	Oxidative phosphorylation KEGG
ATP6V0D1	ATP synthesis KEGG
ATP6V0D1	Central nervous system development GO0007417
ATP6V0D1	Homophilic cell adhesion GO0007156
ATP6V0D1	Oxidative phosphorylation KEGG
ATP6V0D2	ATP synthesis KEGG
ATP6V0D2	Central nervous system development GO0007417
ATP6V0D2	Homophilic cell adhesion GO0007156
ATP6V0D2	Oxidative phosphorylation KEGG
ATP6V0E	ATP synthesis KEGG
ATP6V0E	Central nervous system development GO0007417
ATP6V0E	Oxidative phosphorylation KEGG
ATP6V0E1	Homophilic cell adhesion GO0007156
ATP6V1A	ATP synthesis KEGG
ATP6V1A	Central nervous system development GO0007417
ATP6V1A	Homophilic cell adhesion GO0007156
ATP6V1A	Oxidative phosphorylation KEGG
ATP6V1B1	ATP synthesis KEGG
ATP6V1B1	Homophilic cell adhesion GO0007156
ATP6V1B1	Oxidative phosphorylation KEGG
ATP6V1B2	ATP synthesis KEGG
ATP6V1B2	Homophilic cell adhesion GO0007156
ATP6V1B2	Oxidative phosphorylation KEGG
ATP6V1C1	ATP synthesis KEGG
ATP6V1C1	Central nervous system development GO0007417
ATP6V1C1	Homophilic cell adhesion GO0007156
ATP6V1C1	Oxidative phosphorylation KEGG
ATP6V1C2	ATP synthesis KEGG
ATP6V1C2	Central nervous system development GO0007417
ATP6V1C2	Homophilic cell adhesion GO0007156
ATP6V1C2	Oxidative phosphorylation KEGG
ATP6V1D	ATP synthesis KEGG
ATP6V1D	Central nervous system development GO0007417
ATP6V1D	Homophilic cell adhesion GO0007156
ATP6V1D	Oxidative phosphorylation KEGG
ATP6V1E	ATP synthesis KEGG
ATP6V1E	Central nervous system development GO0007417
ATP6V1E	Oxidative phosphorylation KEGG
ATP6V1E1	ATP synthesis KEGG
ATP6V1E1	Central nervous system development GO0007417
ATP6V1E1	Homophilic cell adhesion GO0007156
ATP6V1E1	Oxidative phosphorylation KEGG
ATP6V1E2	ATP synthesis KEGG
ATP6V1E2	Central nervous system development GO0007417
ATP6V1E2	Homophilic cell adhesion GO0007156
ATP6V1E2	Oxidative phosphorylation KEGG
ATP6V1EL2	ATP synthesis KEGG
ATP6V1EL2	Central nervous system development GO0007417
ATP6V1EL2	Oxidative phosphorylation KEGG
ATP6V1F	ATP synthesis KEGG
ATP6V1F	Central nervous system development GO0007417
ATP6V1F	Homophilic cell adhesion GO0007156
ATP6V1F	Oxidative phosphorylation KEGG
ATP6V1G1	ATP synthesis KEGG
ATP6V1G1	Central nervous system development GO0007417
ATP6V1G1	Homophilic cell adhesion GO0007156
ATP6V1G1	Oxidative phosphorylation KEGG
ATP6V1G2	ATP synthesis KEGG
ATP6V1G2	Central nervous system development GO0007417
ATP6V1G2	Homophilic cell adhesion GO0007156
ATP6V1G2	Oxidative phosphorylation KEGG
ATP6V1G3	ATP synthesis KEGG
ATP6V1G3	Central nervous system development GO0007417
ATP6V1G3	Homophilic cell adhesion GO0007156
ATP6V1G3	Oxidative phosphorylation KEGG
ATP6V1H	ATP synthesis KEGG
ATP6V1H	Central nervous system development GO0007417
ATP6V1H	Homophilic cell adhesion GO0007156
ATP6V1H	Oxidative phosphorylation KEGG
ATP7A	ATPases KEGG
ATP7B	ATPases KEGG
ATP8	ATP synthesis KEGG
ATP8	Homophilic cell adhesion GO0007156
ATP8	Oxidative phosphorylation KEGG
ATP9B	Hydrolase activity GO0016787
ATP9B	Hydrolase activity GO0016787
ATP9B	Integral to membrane GO0016021
ATP9B	Integral to membrane GO0016021
ATP9B	Transport GO0006810
ATP9B	Transport GO0006810
ATP9B	Transporter activity GO0005215
ATP9B	Transporter activity GO0005215
ATPM	ATP synthesis KEGG
ATPM	Oxidative phosphorylation KEGG
ATR	Cell Cycle G1/S CheckPoint Biocarta
ATR	Cell Cycle G2/M Checkpoint Biocarta
ATR	Cell cycle KEGG
AUH	Valine leucine and isoleucine degradation KEGG
AVIL	Cytoskeleton GO0005856
AVIL	Development GO0007275
AVIL	Nervous system development GO0007399
AVIL	Regulation of actin cytoskeleton GeneDeck
AVP	Neuroactive ligand-receptor interaction KEGG
AVPR1A	Calcium signaling pathway KEGG
AVPR1A	G-protein coupled receptors KEGG
AVPR1A	Neuroactive ligand-receptor interaction KEGG
AVPR1B	Calcium signaling pathway KEGG
AVPR1B	G-protein coupled receptors KEGG
AVPR1B	Neuroactive ligand-receptor interaction KEGG
AVPR2	G-protein coupled receptors KEGG
AVPR2	Neuroactive ligand-receptor interaction KEGG
AVPR3	Calcium signaling pathway KEGG
AVPR3	G-protein coupled receptors KEGG
AVPR3	Neuroactive ligand-receptor interaction KEGG
AXIN1	All tumors KEGG
AXIN1	Basal cell carcinoma KEGG
AXIN1	Colorectal cancer KEGG
AXIN1	Endometrial cancer KEGG
AXIN1	Leukocyte transendothelial migration KEGG
AXIN1	Wnt pathway GeneDeck
AXIN1	Wnt signaling pathway KEGG
AXIN2	All tumors KEGG
AXIN2	Basal cell carcinoma KEGG
AXIN2	Colorectal cancer KEGG
AXIN2	Endometrial cancer KEGG
AXIN2	Wnt signaling pathway KEGG
AXL	Cytokine receptors KEGG
AXT	Cell adhesion molecules CAMs KEGG
AXUD1	Apoptosis GO0006915
AXUD1	Cell death GO0008219
B2M	Antigen processing and presentation GeneDeck
B2M	Antigen processing and presentation KEGG
B3GALT1	Blood group glycolipid biosynthesis lactoseries KEGG
B3GALT2	Blood group glycolipid biosynthesis lactoseries KEGG
B3GALT3	Globoside metabolism KEGG
B3GALT4	Ganglioside biosynthesis KEGG
B3GALT5	Blood group glycolipid biosynthesis lactoseries KEGG
B3GALT5	Globoside metabolism KEGG
B3GALT6	Chondroitin sulfate biosynthesis KEGG
B3GAT1	Chondroitin sulfate biosynthesis KEGG
B3GAT2	Chondroitin sulfate biosynthesis KEGG
B3GAT3	Chondroitin sulfate biosynthesis KEGG
B3GNT1	Blood group glycolipid biosynthesis neolactoseries KEGG
B3GNT1	Keratan sulfate biosynthesis KEGG
B3GNT3	Blood gropu glycolipid biosynthesis-neolactoseries GeneDeck
B3GNT3	Blood group glycolipid biosynthesis neolactoseries KEGG
B3GNT3	Ganglioside biosynthesis GeneDeck
B3GNT3	Globoside metabolism GeneDeck
B3GNT4	Blood group glycolipid biosynthesis neolactoseries KEGG
B3GNT5	Blood gropu glycolipid biosynthesis-neolactoseries GeneDeck
B3GNT5	Blood group glycolipid biosynthesis lactoseries KEGG
B3GNT5	Blood group glycolipid biosynthesis neolactoseries KEGG
B3GNT6	Blood group glycolipid biosynthesis neolactoseries KEGG
B3GNT6	Keratan sulfate biosynthesis KEGG
B3Gn-T6	O-glycan biosynthesis KEGG
B4GALNT1	Ganglioside biosynthesis KEGG
B4GALT1	Blood gropu glycolipid biosynthesis-neolactoseries GeneDeck
B4GALT1	Blood group glycolipid biosynthesis neolactoseries KEGG
B4GALT1	Galactose metabolism KEGG
B4GALT1	Ganglioside biosynthesis GeneDeck
B4GALT1	Globoside metabolism GeneDeck
B4GALT1	Keratan sulfate biosynthesis KEGG
B4GALT1	N-Clycan bisosynthesis GeneDeck
B4GALT1	N-glycan biosynthesis KEGG
B4GALT2	Blood gropu glycolipid biosynthesis-neolactoseries GeneDeck
B4GALT2	Blood group glycolipid biosynthesis neolactoseries KEGG
B4GALT2	Galactose metabolism KEGG
B4GALT2	Ganglioside biosynthesis GeneDeck
B4GALT2	Globoside metabolism GeneDeck
B4GALT2	Keratan sulfate biosynthesis KEGG
B4GALT2	N-Clycan bisosynthesis GeneDeck
B4GALT2	N-glycan biosynthesis KEGG
B4GALT3	Blood gropu glycolipid biosynthesis-neolactoseries GeneDeck
B4GALT3	Blood group glycolipid biosynthesis neolactoseries KEGG
B4GALT3	Ganglioside biosynthesis GeneDeck
B4GALT3	Globoside metabolism GeneDeck
B4GALT3	Keratan sulfate biosynthesis KEGG
B4GALT3	N-Clycan bisosynthesis GeneDeck
B4GALT3	N-glycan biosynthesis KEGG
B4GALT4	Blood group glycolipid biosynthesis neolactoseries KEGG
B4GALT5	Keratan sulfate biosynthesis KEGG
B4GALT5	N-Clycan bisosynthesis GeneDeck
B4GALT5	N-glycan biosynthesis KEGG
B4GALT6	Glycosphingolipid metabolism KEGG
B4GALT7	Chondroitin sulfate biosynthesis KEGG
BAAT	Bile acid biosynthesis KEGG
BAAT	Taurine and hypotaurine metabolism KEGG
BACE1	Alzheimers disease GeneDeck
BACE1	Alzheimers disease KEGG
BACE1	Hydrolase activity GO0016787
BACE1	Integral to membrane GO0016021
BACE1	Integral to plasma membrane GO0005887
BACE1	Peptidase activity GO0008233
BACE1	Proteolysis GO0006508
BACE2	Alzheimers disease KEGG
BACH1	Transcription factor activity GO0003700
BAD	All tumors KEGG
BAD	Amyotrophic lateral sclerosis KEGG
BAD	Apoptosis KEGG
BAD	Chronic myeloid leukemia KEGG
BAD	Colorectal cancer KEGG
BAD	Endometrial cancer KEGG
BAD	Focal adhesion KEGG
BAD	Insulin signaling pathway KEGG
BAD	Melanoma KEGG
BAD	Non-small cell lung cancer KEGG
BAD	Pancreatic cancer KEGG
BAD	Prostate cancer KEGG
BAD	VEGF signaling pathway KEGG
BAI1	G-protein coupled receptors KEGG
BAI2	G-protein coupled receptors KEGG
BAI3	G-protein coupled receptors KEGG
BAIAP1	CAM ligands KEGG
BAIAP1	Dentatorubropallidoluysian atrophy DRPLA KEGG
BAIAP1	Tight junction KEGG
BAIAP2	Adherens junction KEGG
BAIAP2	Dentatorubropallidoluysian atrophy DRPLA KEGG
BAIAP2	Regulation of actin cytoskeleton KEGG
BAL	Cell motility GO0006928
BAMBI	Integral to membrane GO0016021
BAP1	Cell proliferation GO0008283
BAP1	Leukocyte transendothelial migration KEGG
BAP1	Negative regulation of cell proliferation GO0008285
BAT5	Protein binding GO0005515
BAT8	Lysine degradation KEGG
BAX	All tumors KEGG
BAX	Aminoacyl-tRNA synthetases GeneDeck
BAX	Amyotrophic lateral sclerosis KEGG
BAX	Apoptosis GeneDeck
BAX	Apoptosis KEGG
BAX	Colorectal cancer KEGG
BAX	Hydrolase activity GO0016787
BAX	Metastasis signature
BAX	Neurodegenerative disorders GeneDeck
BAZ2A	Regulation of transcription, DNA-dependent GO0006355
BBOX	Lysine degradation KEGG
BBOX1	Lysine degradation KEGG
BBS3	GTP binding proteins KEGG
BCAM	CD molecules KEGG
BCAM	Cell adhesion molecules CAMs KEGG
BCAN	Cell adhesion molecules CAMs KEGG
BCAN	Proteoglycans KEGG
BCAR1	Focal adhesion KEGG
BCAR1	Leukocyte transendothelial migration KEGG
BCAR1	Regulation of actin cytoskeleton KEGG
BCAT1	Cell cycle GO0007049
BCAT1	Cell proliferation GO0008283
BCAT1	Cytosol GO0005829
BCAT1	Pantothenate and CoA biosynthesis KEGG
BCAT1	Valine leucine and isoleucine biosynthesis GeneDeck
BCAT1	Valine leucine and isoleucine biosynthesis KEGG
BCAT1	Valine leucine and isoleucine degradation KEGG
BCAT2	Pantothenate and CoA biosynthesis KEGG
BCAT2	Valine leucine and isoleucine biosynthesis KEGG
BCAT2	Valine leucine and isoleucine degradation KEGG
BCDO	Retinol metabolism KEGG
BCDO1	Retinol metabolism KEGG
BCDO2	111Trichloro22bis4chlorophenylethane DDT degradation KEGG
BCDO2	Androgen and estrogen metabolism KEGG
BCDO2	Benzoate degradation via hydroxylation KEGG
BCDO2	Nicotinate and nicotinamide metabolism KEGG
BCKDHA	Valine leucine and isoleucine degradation KEGG
BCKDHB	Valine leucine and isoleucine degradation KEGG
BCL10	Apoptosis GO0006915
BCL10	B cell receptor signaling pathway KEGG
BCL10	Cell death GO0008219
BCL10	Induction of apoptosis GO0006917
BCL10	Intracellular signaling cascade GO0007242
BCL10	Protein binding GO0005515
BCL10	Regulation of apoptosis GO0042981
BCL10	Signal transduction GO0007165
BCL10	T cell receptor signaling pathway KEGG
BCL2	All tumors KEGG
BCL2	Amyotrophic lateral sclerosis KEGG
BCL2	Apoptosis KEGG
BCL2	Colorectal cancer KEGG
BCL2	Focal adhesion KEGG
BCL2	Prion disease KEGG
BCL2	Prostate cancer KEGG
BCL2	Small cell lung cancer KEGG
BCL2L1	All tumors KEGG
BCL2L1	Aminoacyl-tRNA synthetases GeneDeck
BCL2L1	Amyotrophic lateral sclerosis KEGG
BCL2L1	Apoptosis GeneDeck
BCL2L1	Apoptosis KEGG
BCL2L1	Chronic myeloid leukemia KEGG
BCL2L1	JAK-STAT signaling pathway GeneDeck
BCL2L1	Jak-STAT signaling pathway KEGG
BCL2L1	Neurodegenerative disorders GeneDeck
BCL2L1	Pancreatic cancer KEGG
BCL2L1	Small cell lung cancer KEGG
BCL3	Cell cycle GO0007049
BCL3	Cell cycle GO0007049
BCL3	Cell cycle GO0007049
BCL3	Intracellular signaling cascade GO0007242
BCL3	Intracellular signaling cascade GO0007242
BCL3	Intracellular signaling cascade GO0007242
BCL3	Intracellular transport GO0046907
BCL3	Intracellular transport GO0046907
BCL3	Intracellular transport GO0046907
BCL3	Nucleocytoplasmic transport GO0006913
BCL3	Nucleocytoplasmic transport GO0006913
BCL3	Nucleocytoplasmic transport GO0006913
BCL3	Protein import into nucleus GO0006606
[truncated: 17,221 more rows]
